# Supplementary material for: Cell stress and phase separation stabilize the monomeric state of pseudoisocyanine chloride employed as a self-assembly crowding sensor
Source: Commun Chem. 2024 Oct 7;7:230. doi: 10.1038/s42004-024-01315-y (PMC11458801; doi:10.1038/s42004-024-01315-y)
Supplement: Supplementary file 4 — Supplementary Data 1 [file 42004_2024_1315_MOESM4_ESM.xlsx]

## Sheet: Supl.Fig.1
				Supplementary Fig. 1: Absorption spectra of PIC in aqueous solution
		Wavelength (nm)	PIC Monomer		Wavelength (nm)	PIC aggregate
		750	0.00441		400	0.02308
		749	0.00661		401	0.02325
		748	0.00406		402	0.02385
		747	0.00657		403	0.02426
		746	0.00624		404	0.02488
		745	0.00614		405	0.02543
		744	0.00721		406	0.02645
		743	0.00643		407	0.02708
		742	0.00536		408	0.0281
		741	0.00516		409	0.02895
		740	0.00594		410	0.03007
		739	0.00659		411	0.03156
		738	0.00537		412	0.03269
		737	0.00428		413	0.03422
		736	0.00411		414	0.03558
		735	0.00542		415	0.0372
		734	0.00664		416	0.03886
		733	0.00508		417	0.041
		732	0.00659		418	0.04288
		731	0.00742		419	0.04528
		730	0.00469		420	0.04754
		729	0.00551		421	0.05034
		728	0.00349		422	0.05311
		727	0.00442		423	0.05585
		726	0.00486		424	0.05875
		725	0.00584		425	0.06183
		724	0.00565		426	0.06511
		723	0.00457		427	0.06805
		722	0.0041		428	0.07139
		721	0.00541		429	0.07457
		720	0.0077		430	0.07801
		719	0.00519		431	0.08116
		718	0.00642		432	0.08485
		717	0.00606		433	0.08826
		716	0.00582		434	0.09219
		715	0.00426		435	0.09583
		714	0.0063		436	0.09982
		713	0.00739		437	0.10451
		712	0.004		438	0.10904
		711	0.00413		439	0.11407
		710	0.00198		440	0.11955
		709	0.00577		441	0.12582
		708	0.00576		442	0.13212
		707	0.00722		443	0.1392
		706	0.00509		444	0.14666
		705	0.00567		445	0.15506
		704	0.00982		446	0.16407
		703	0.0059		447	0.17385
		702	0.0075		448	0.18335
		701	0.00744		449	0.19379
		700	0.00674		450	0.2039
		699	0.00618		451	0.21462
		698	0.00787		452	0.22417
		697	0.00622		453	0.23404
		696	0.00595		454	0.24336
		695	0.00424		455	0.25191
		694	0.00553		456	0.26007
		693	0.00408		457	0.26813
		692	0.00481		458	0.27565
		691	0.00709		459	0.28269
		690	0.00503		460	0.29025
		689	0.00308		461	0.29723
		688	0.00505		462	0.30502
		687	0.00562		463	0.31213
		686	0.00653		464	0.3203
		685	0.00547		465	0.32823
		684	0.00591		466	0.33767
		683	0.00646		467	0.34744
		682	0.00643		468	0.35799
		681	0.0076		469	0.36936
		680	0.00406		470	0.38227
		679	0.00747		471	0.39668
		678	0.00651		472	0.41163
		677	0.00484		473	0.42904
		676	0.00151		474	0.4473
		675	0.00388		475	0.46788
		674	0.0064		476	0.48852
		673	0.00317		477	0.51194
		672	0.00152		478	0.53385
		671	0.00488		479	0.55799
		670	0.00548		480	0.57999
		669	0.00573		481	0.6013
		668	0.00443		482	0.62129
		667	0.00596		483	0.6379
		666	0.00232		484	0.65406
		665	0.000632985		485	0.66539
		664	0.00528		486	0.67747
		663	0.00323		487	0.68077
		662	0.000894794		488	0.69395
		661	0.00447		489	0.68994
		660	0.00844		490	0.69883
		659	0.00471		491	0.69428
		658	0.00654		492	0.69784
		657	0.00406		493	0.69081
		656	0.00467		494	0.68587
		655	0.00453		495	0.67259
		654	0.005		496	0.6573
		653	0.00873		497	0.63794
		652	0.00966		498	0.61693
		651	0.00218		499	0.59704
		650	0.00118		500	0.57277
		649	0.000550899		501	0.55523
		648	0.00501		502	0.53733
		647	0.00557		503	0.5249
		646	0.0036		504	0.51181
		645	0.00647		505	0.50548
		644	0.00539		506	0.49948
		643	0.00392		507	0.49878
		642	0.00653		508	0.49814
		641	0.00569		509	0.5014
		640	0.00629		510	0.50556
		639	0.00295		511	0.5123
		638	0.00866		512	0.52112
		637	0.00285		513	0.53082
		636	0.00434		514	0.54328
		635	0.00548		515	0.55468
		634	0.00378		516	0.57021
		633	0.00687		517	0.58211
		632	0.00264		518	0.59923
		631	0.00705		519	0.60965
		630	0.00574		520	0.62685
		629	0.00324		521	0.63485
		628	0.00655		522	0.64954
		627	0.00846		523	0.6528
		626	0.00727		524	0.65959
		625	0.00924		525	0.6592
		624	0.00454		526	0.6607
		623	0.00355		527	0.6598
		622	0.00738		528	0.65457
		621	0.00373		529	0.64869
		620	0.00528		530	0.63637
		619	0		531	0.62528
		618	0.00178		532	0.60737
		617	0.00243		533	0.58794
		616	0.00328		534	0.56202
		615	0.0049		535	0.53581
		614	0.00363		536	0.50544
		613	0.00543		537	0.47566
		612	0.00739		538	0.4465
		611	0.00716		539	0.41824
		610	0.00309		540	0.39151
		609	0.00806		541	0.36637
		608	0.00591		542	0.34316
		607	0.00506		543	0.32109
		606	0.00661		544	0.30184
		605	0.0061		545	0.28318
		604	0.00336		546	0.26619
		603	0.00592		547	0.25014
		602	0.00582		548	0.23627
		601	0.00358		549	0.2229
		600	0.00443		550	0.21121
		599	0.00735		551	0.2004
		598	0.00498		552	0.19097
		597	0.00616		553	0.18298
		596	0.00972		554	0.17631
		595	0.0087		555	0.1712
		594	0.00764		556	0.16783
		593	0.00369		557	0.16601
		592	0.00802		558	0.16552
		591	0.0093		559	0.16732
		590	0.00401		560	0.17136
		589	0.00776		561	0.17819
		588	0.01236		562	0.18865
		587	0.00703		563	0.20392
		586	0.01179		564	0.22386
		585	0.01148		565	0.25038
		584	0.00787		566	0.2871
		583	0.01186		567	0.33754
		582	0.01191		568	0.40938
		581	0.0135		569	0.5104
		580	0.01114		570	0.6567
		579	0.01355		571	0.83002
		578	0.01312		572	1
		577	0.01719		573	0.93324
		576	0.01938		574	0.87389
		575	0.01899		575	0.59469
		574	0.02339		576	0.38944
		573	0.02476		577	0.25223
		572	0.02829		578	0.16668
		571	0.02601		579	0.11316
		570	0.03325		580	0.0792
		569	0.03693		581	0.05725
		568	0.03847		582	0.04274
		567	0.04205		583	0.03277
		566	0.04734		584	0.02552
		565	0.05218		585	0.02033
		564	0.05879		586	0.01635
		563	0.06331		587	0.01342
		562	0.07005		588	0.0111
		561	0.07769		589	0.00936
		560	0.08459		590	0.00778
		559	0.09756		591	0.00682
		558	0.10363		592	0.00575
		557	0.11098		593	0.00489
		556	0.1265		594	0.00429
		555	0.13456		595	0.00379
		554	0.15457		596	0.00329
		553	0.16636		597	0.00289
		552	0.18624		598	0.00263
		551	0.20328		599	0.00236
		550	0.22045		600	0.00203
		549	0.24333
		548	0.26327
		547	0.29031
		546	0.309
		545	0.3441
		544	0.37278
		543	0.39894
		542	0.4307
		541	0.46945
		540	0.49985
		539	0.54377
		538	0.58051
		537	0.6183
		536	0.65771
		535	0.69386
		534	0.73966
		533	0.77814
		532	0.81514
		531	0.84747
		530	0.88729
		529	0.90996
		528	0.93631
		527	0.95814
		526	0.97394
		525	0.99033
		524	1
		523	0.99965
		522	0.99591
		521	0.98935
		520	0.97557
		519	0.9533
		518	0.93852
		517	0.91283
		516	0.88904
		515	0.86044
		514	0.83579
		513	0.81294
		512	0.78833
		511	0.76035
		510	0.74001
		509	0.72087
		508	0.70225
		507	0.69333
		506	0.67714
		505	0.66788
		504	0.66183
		503	0.65819
		502	0.64992
		501	0.65573
		500	0.65641
		499	0.66713
		498	0.66411
		497	0.67
		496	0.67581
		495	0.68122
		494	0.69124
		493	0.69552
		492	0.70143
		491	0.70409
		490	0.70051
		489	0.69842
		488	0.69735
		487	0.68912
		486	0.67553
		485	0.66489
		484	0.65042
		483	0.63241
		482	0.61145
		481	0.58772
		480	0.56548
		479	0.54167
		478	0.52185
		477	0.49371
		476	0.46874
		475	0.45016
		474	0.42985
		473	0.40953
		472	0.39376
		471	0.37408
		470	0.36245
		469	0.34776
		468	0.33741
		467	0.32715
		466	0.31449
		465	0.30582
		464	0.29957
		463	0.29203
		462	0.2851
		461	0.27827
		460	0.27565
		459	0.27009
		458	0.26306
		457	0.25312
		456	0.24917
		455	0.24135
		454	0.23459
		453	0.22055
		452	0.21356
		451	0.20526
		450	0.19382
		449	0.18737
		448	0.17235
		447	0.16289
		446	0.15283
		445	0.14456
		444	0.13948
		443	0.13133
		442	0.12204
		441	0.1169
		440	0.11106
		439	0.10545
		438	0.09507
		437	0.09331
		436	0.08685
		435	0.08135
		434	0.08013
		433	0.07428
		432	0.07318
		431	0.06802
		430	0.06509
		429	0.06403
		428	0.05712
		427	0.05772
		426	0.0544
		425	0.05159
		424	0.04762
		423	0.04446
		422	0.04405
		421	0.03777
		420	0.03903
		419	0.03754
		418	0.02743
		417	0.02932
		416	0.02977
		415	0.02615
		414	0.02582
		413	0.02385
		412	0.02105
		411	0.02228
		410	0.0182
		409	0.0178
		408	0.01609
		407	0.01416
		406	0.01022
		405	0.01649
		404	0.01167
		403	0.01073
		402	0.01278
		401	0.01041
		400	0.01322

## Sheet: Supl.Fig.2
			Supplementary Fig. 2: Temperature-dependent fluorescence spectra of PIC in aqueous solution
			a)								b)
	Wavelength (nm)		100 uM PIC 20C	100 uM PIC 25C	100 uM PIC 30C	100 uM PIC 35C	100 uM PIC 40C	100 uM PIC 45C			8 mM PIC 20C	8 mM PIC 25C	8 mM PIC 30C	8 mM PIC 35C	8 mM PIC 40C	8 mM PIC 45C
	500		0.12129	0.11875	0.1139	0.11213	0.1108	0.10812			0.000541526	0.000520536	0.000561673	0.000503335	0.000563117	0.000512837
	501		0.12229	0.11827	0.11746	0.11661	0.11161	0.11119			0.000448425	0.000494494	0.000437839	0.000428818	0.000312983	0.000386056
	502		0.12456	0.11996	0.11664	0.11338	0.11245	0.11022			0.000381005	0.00043796	0.00043405	0.000359894	0.000392973	0.000385034
	503		0.12408	0.12058	0.11962	0.1178	0.11495	0.11288			0.000334755	0.000389124	0.000384733	0.000346663	0.000340589	0.000284235
	504		0.12732	0.1234	0.11983	0.12217	0.11691	0.11421			0.000377276	0.0003371	0.000350632	0.000299451	0.000351354	0.000287783
	505		0.12751	0.12627	0.1223	0.12142	0.11896	0.11581			0.000354361	0.000320441	0.000274432	0.000261741	0.000284836	0.000335296
	506		0.12604	0.12491	0.12366	0.12149	0.11941	0.11423			0.000290911	0.000262523	0.000344919	0.00032441	0.000251878	0.000256449
	507		0.12994	0.12609	0.12341	0.12566	0.12076	0.11893			0.000350091	0.000270161	0.00029482	0.000195524	0.00023161	0.00026956
	508		0.1326	0.13191	0.12553	0.12335	0.1227	0.12161			0.000293196	0.000297887	0.000310878	0.000245563	0.000242135	0.000212063
	509		0.13486	0.13139	0.12962	0.1255	0.1274	0.12349			0.000299331	0.000251637	0.000251698	0.000242857	0.000212003	0.00028237
	510		0.13478	0.13222	0.13059	0.12739	0.12667	0.12309			0.000203162	0.000230828	0.000202561	0.000237444	0.000192517	0.00024863
	511		0.1397	0.13618	0.13265	0.13285	0.12985	0.128			0.00029055	0.000309435	0.000207733	0.000178383	0.00018939	0.000216694
	512		0.14347	0.14362	0.13619	0.13822	0.13222	0.12987			0.000289467	0.000305405	0.00023185	0.000158115	0.000201839	0.000244841
	513		0.14728	0.14429	0.14285	0.14385	0.14001	0.1347			0.000253983	0.000269861	0.000234978	0.000206651	0.000264388	0.000202801
	514		0.15413	0.15197	0.15308	0.14681	0.14512	0.1414			0.000291692	0.000267094	0.000229024	0.000212003	0.000209237	0.000190472
	515		0.16157	0.16321	0.15948	0.15545	0.15154	0.14949			0.00027359	0.000218198	0.000202681	0.000218559	0.000117278	0.000258915
	516		0.1761	0.17177	0.16802	0.1655	0.16453	0.16067			0.000262463	0.000270101	0.000192337	0.000293076	0.000201418	0.000217356
	517		0.18562	0.18291	0.18308	0.18367	0.17792	0.17384			0.000289347	0.000254464	0.000299691	0.0003033	0.000209056	0.000258674
	518		0.20534	0.19538	0.19079	0.19388	0.19412	0.18613			0.000354241	0.000334935	0.000257712	0.00026523	0.00027371	0.000259877
	519		0.22626	0.22264	0.21689	0.20914	0.21139	0.2052			0.000295481	0.000234016	0.000229505	0.000278521	0.000228843	0.000222167
	520		0.24021	0.23863	0.23323	0.22958	0.22387	0.22124			0.000355504	0.000317975	0.000293136	0.000273529	0.000231249	0.000240391
	521		0.26199	0.25764	0.25023	0.24922	0.24468	0.24215			0.000347565	0.000248269	0.000305104	0.000277258	0.000223851	0.000305285
	522		0.2752	0.27485	0.26932	0.26751	0.26263	0.26043			0.000400671	0.00047164	0.000289948	0.000260659	0.000299812	0.000260719
	523		0.30128	0.29831	0.29133	0.28797	0.28404	0.27329			0.000419255	0.000360135	0.000281228	0.000320561	0.000255487	0.000224032
	524		0.32685	0.32126	0.31217	0.3039	0.3053	0.29357			0.000389485	0.000433088	0.000333311	0.000288685	0.000302458	0.000318937
	525		0.35183	0.34533	0.34032	0.33562	0.33351	0.32156			0.000376614	0.000369758	0.000345881	0.000358872	0.000335657	0.000257411
	526		0.38017	0.3629	0.36825	0.35964	0.35433	0.34615			0.000443914	0.000399589	0.000359353	0.000357549	0.000334394	0.000306668
	527		0.40299	0.40301	0.39696	0.38652	0.38161	0.37577			0.000436576	0.000397844	0.00033277	0.000315208	0.000322967	0.000267034
	528		0.43351	0.42829	0.41787	0.4067	0.40698	0.39315			0.000426533	0.000443433	0.000373968	0.000456604	0.000359173	0.000282972
	529		0.46311	0.45537	0.44763	0.43502	0.43461	0.42209			0.000490765	0.00050959	0.00038744	0.000364044	0.000317975	0.000349249
	530		0.49153	0.47794	0.46823	0.46603	0.4577	0.44341			0.000467309	0.000534549	0.000336619	0.000377637	0.000277198	0.000416549
	531		0.52262	0.51089	0.50106	0.49466	0.48928	0.47086			0.000578634	0.000636732	0.000396461	0.000527272	0.000345641	0.000357188
	532		0.55267	0.54395	0.53526	0.52732	0.51755	0.50471			0.000654233	0.000592286	0.000503515	0.000519814	0.000458649	0.000393755
	533		0.58507	0.5832	0.56866	0.56843	0.54983	0.53581			0.000523663	0.000524746	0.000486796	0.000419075	0.000326635	0.000445357
	534		0.6239	0.61246	0.59882	0.59428	0.58141	0.57097			0.000670051	0.000608404	0.000525888	0.000576469	0.000403017	0.000352256
	535		0.66347	0.65245	0.63154	0.62144	0.6149	0.59807			0.000703731	0.000801643	0.00056847	0.000534609	0.000460092	0.000455401
	536		0.68877	0.67557	0.66299	0.64844	0.64497	0.6217			0.000820648	0.000590061	0.000632281	0.000502673	0.000627169	0.000518551
	537		0.72423	0.70527	0.69459	0.6809	0.67213	0.65172			0.0008678	0.000793704	0.000583806	0.000613877	0.000540744	0.00053094
	538		0.75488	0.74006	0.72354	0.70999	0.70894	0.68016			0.000930168	0.000939791	0.000652309	0.000697957	0.000619771	0.000625605
	539		0.78236	0.77546	0.76166	0.7448	0.73515	0.7108			0.00117	0.000891316	0.000892158	0.000752747	0.000710226	0.000665299
	540		0.813	0.80229	0.78253	0.77386	0.76569	0.73364			0.00113	0.000957413	0.000898052	0.000810123	0.000746312	0.000691642
	541		0.82778	0.81866	0.79893	0.79332	0.77669	0.75319			0.00135	0.0012	0.000913689	0.000794426	0.000746252	0.000761107
	542		0.85823	0.83881	0.80861	0.81123	0.80018	0.78226			0.00146	0.00138	0.00109	0.000995303	0.000852704	0.000760987
	543		0.87096	0.86743	0.83654	0.82936	0.82783	0.80298			0.00169	0.0015	0.00109	0.00106	0.00095621	0.000935761
	544		0.90263	0.89102	0.85843	0.85632	0.84223	0.82329			0.00194	0.00161	0.00126	0.00109	0.00109	0.000965713
	545		0.91717	0.90704	0.88306	0.87364	0.85481	0.83683			0.002	0.00177	0.00136	0.00119	0.00111	0.00103
	546		0.93171	0.91525	0.89216	0.89055	0.87493	0.8611			0.00232	0.00205	0.00174	0.00132	0.00125	0.00111
	547		0.9445	0.9367	0.9141	0.90639	0.88895	0.87409			0.00275	0.00252	0.0018	0.00149	0.00142	0.00127
	548		0.95193	0.94583	0.92572	0.91234	0.90129	0.88441			0.00298	0.00274	0.00181	0.00181	0.00171	0.00132
	549		0.96414	0.94864	0.93222	0.91847	0.90562	0.89636			0.00365	0.00325	0.00228	0.00202	0.00185	0.00143
	550		0.99004	0.96347	0.94765	0.93312	0.9173	0.90069			0.00418	0.00373	0.00263	0.00228	0.00195	0.00181
	551		0.98485	0.96247	0.94811	0.94331	0.93074	0.9087			0.00479	0.00434	0.00295	0.00253	0.00236	0.00191
	552		0.99025	0.97846	0.9487	0.94459	0.93067	0.91123			0.00582	0.00518	0.00352	0.00292	0.00254	0.00205
	553		0.99474	0.98077	0.95178	0.932	0.94211	0.9243			0.00696	0.00605	0.00396	0.00329	0.00284	0.00235
	554		0.98804	0.97934	0.94829	0.94565	0.93883	0.92192			0.00883	0.00731	0.00478	0.00397	0.00341	0.00274
	555		1	0.98286	0.95895	0.95016	0.94306	0.92731			0.01036	0.00897	0.00564	0.00451	0.00395	0.00308
	556		0.98675	0.9827	0.95903	0.94861	0.93438	0.92275			0.01289	0.01087	0.0069	0.00535	0.00456	0.00341
	557		0.99107	0.98073	0.95631	0.95378	0.9375	0.92393			0.0162	0.01384	0.00817	0.0068	0.00538	0.00385
	558		0.98342	0.98212	0.95444	0.95532	0.93555	0.91993			0.02063	0.01714	0.00996	0.00829	0.00643	0.00442
	559		0.97665	0.97939	0.95246	0.94871	0.93171	0.92333			0.02664	0.02169	0.0127	0.01018	0.00784	0.00522
	560		0.97309	0.97388	0.94378	0.93296	0.92723	0.91895			0.03572	0.02825	0.0161	0.01259	0.0097	0.00604
	561		0.96783	0.96636	0.93969	0.93115	0.91883	0.90118			0.04749	0.03765	0.02094	0.01603	0.01225	0.00705
	562		0.95233	0.95977	0.92983	0.91831	0.91574	0.89489			0.06429	0.05159	0.02735	0.02124	0.01511	0.0084
	563		0.94476	0.95103	0.92082	0.90745	0.89836	0.88353			0.08963	0.07203	0.03764	0.02895	0.01996	0.01044
	564		0.93514	0.93066	0.90614	0.89528	0.89068	0.86816			0.12681	0.10329	0.05211	0.04027	0.02664	0.01254
	565		0.92224	0.91658	0.88598	0.89112	0.87885	0.86861			0.17736	0.1474	0.0757	0.0574	0.03875	0.01604
	566		0.91335	0.90387	0.87512	0.8768	0.86777	0.8533			0.25178	0.21114	0.11319	0.08153	0.05511	0.02081
	567		0.89121	0.88809	0.86884	0.8618	0.85112	0.83698			0.34152	0.29133	0.16176	0.11544	0.07896	0.02817
	568		0.87388	0.87037	0.85097	0.84714	0.83943	0.81345			0.4627	0.39178	0.22221	0.16097	0.10621	0.03711
	569		0.85699	0.85788	0.83739	0.83673	0.81544	0.80066			0.59275	0.51614	0.29018	0.21235	0.14025	0.04677
	570		0.84669	0.84377	0.81716	0.81284	0.81396	0.78543			0.73326	0.63118	0.35573	0.26589	0.17271	0.059
	571		0.83797	0.8204	0.80464	0.79642	0.78532	0.76858			0.84219	0.73867	0.41516	0.30708	0.20416	0.06798
	572		0.81584	0.81186	0.79156	0.7742	0.77391	0.7559			0.93124	0.81587	0.45621	0.3432	0.22725	0.07804
	573		0.79672	0.79647	0.76854	0.76303	0.75938	0.73949			0.98089	0.86405	0.48757	0.3653	0.24311	0.08638
	574		0.78144	0.78188	0.75466	0.75228	0.73721	0.73043			1	0.88379	0.49686	0.38106	0.25373	0.09347
	575		0.77583	0.76072	0.74007	0.73644	0.72661	0.71205			0.98803	0.8753	0.49333	0.38286	0.25761	0.09667
	576		0.75532	0.75225	0.73248	0.72242	0.71154	0.6962			0.92952	0.83174	0.47299	0.37231	0.25362	0.09778
	577		0.75161	0.73452	0.71765	0.70751	0.69594	0.683			0.84305	0.75973	0.43215	0.34804	0.23829	0.09852
	578		0.73652	0.7161	0.69842	0.69064	0.68699	0.66892			0.72709	0.67029	0.3778	0.31789	0.22076	0.09573
	579		0.71419	0.70418	0.68634	0.68158	0.67396	0.65962			0.61445	0.56721	0.32252	0.28143	0.19721	0.09342
	580		0.6976	0.68915	0.67291	0.6645	0.65058	0.63678			0.50732	0.47075	0.27013	0.24879	0.17845	0.08882
	581		0.6802	0.67845	0.65482	0.65826	0.64793	0.62564			0.41778	0.39493	0.23183	0.22054	0.16312	0.08583
	582		0.67029	0.66003	0.63965	0.63614	0.6255	0.60697			0.34273	0.33071	0.20123	0.19844	0.15022	0.08355
	583		0.64734	0.63948	0.62777	0.62167	0.61028	0.58623			0.29059	0.28917	0.18034	0.1827	0.14015	0.0818
	584		0.63716	0.63115	0.60593	0.60374	0.58845	0.581			0.26175	0.26046	0.16638	0.17212	0.13481	0.08162
	585		0.61477	0.60882	0.591	0.58478	0.5791	0.56288			0.24535	0.24484	0.15725	0.16457	0.13132	0.08206
	586		0.59521	0.59536	0.57732	0.56933	0.55807	0.54837			0.24189	0.23702	0.15309	0.15855	0.12671	0.08269
	587		0.58316	0.58453	0.56421	0.54928	0.5459	0.52798			0.24579	0.23348	0.15091	0.153	0.12623	0.08319
	588		0.56262	0.56018	0.54169	0.53354	0.52563	0.51207			0.25411	0.2358	0.15182	0.15139	0.12301	0.08427
	589		0.54926	0.54422	0.52803	0.52822	0.51117	0.49526			0.26629	0.24061	0.15339	0.14838	0.12211	0.08529
	590		0.52535	0.52454	0.50344	0.50533	0.48833	0.47993			0.27801	0.24617	0.15558	0.14645	0.12286	0.08633
	591		0.50939	0.5046	0.49066	0.47744	0.46909	0.46368			0.28605	0.25166	0.15913	0.1459	0.12026	0.08668
	592		0.4962	0.48882	0.47194	0.46627	0.45972	0.44751			0.29324	0.25608	0.15955	0.14539	0.11919	0.08738
	593		0.47396	0.47401	0.45695	0.44771	0.44082	0.43209			0.294	0.25342	0.16158	0.14271	0.11893	0.088
	594		0.45967	0.4566	0.43944	0.43466	0.42366	0.41354			0.29701	0.25334	0.16009	0.14196	0.1192	0.08963
	595		0.4476	0.4369	0.42894	0.41839	0.41132	0.40184			0.29346	0.24955	0.15921	0.14177	0.11769	0.08962
	596		0.43517	0.42999	0.40688	0.41015	0.39403	0.3828			0.28945	0.24773	0.15888	0.13955	0.11704	0.08944
	597		0.4145	0.41163	0.39692	0.3857	0.37975	0.37084			0.28507	0.24288	0.1573	0.13846	0.11641	0.08964
	598		0.39627	0.39718	0.38087	0.37155	0.37192	0.35712			0.27941	0.23911	0.1551	0.13674	0.11486	0.09066
	599		0.38587	0.37795	0.36883	0.36624	0.35628	0.34167			0.27385	0.23497	0.1528	0.13575	0.1157	0.08925
	600		0.37524	0.36485	0.35218	0.34832	0.34799	0.33085			0.26871	0.23021	0.15143	0.13488	0.11331	0.0895
	601		0.36559	0.35897	0.34204	0.34042	0.33521	0.32109			0.26477	0.22706	0.15029	0.13292	0.11298	0.09011
	602		0.34986	0.34819	0.33337	0.32866	0.31569	0.31003			0.26011	0.22254	0.14901	0.13119	0.11237	0.08914
	603		0.34059	0.33375	0.31869	0.31479	0.3105	0.29573			0.255	0.21987	0.14653	0.12942	0.11086	0.08872
	604		0.32898	0.32556	0.30984	0.30645	0.29805	0.28853			0.25066	0.2173	0.14502	0.12782	0.10996	0.08873
	605		0.31798	0.31232	0.29859	0.29354	0.28761	0.27425			0.24461	0.21136	0.14228	0.1259	0.10899	0.08726
	606		0.30544	0.30286	0.28877	0.28812	0.27523	0.27			0.2447	0.20895	0.14097	0.12586	0.10757	0.08678
	607		0.29578	0.29168	0.27884	0.27388	0.27018	0.25567			0.23739	0.2049	0.13902	0.12362	0.10588	0.08528
	608		0.28587	0.28386	0.26627	0.26135	0.26005	0.25151			0.23384	0.2029	0.13754	0.12221	0.10472	0.08415
	609		0.27388	0.27099	0.26244	0.25212	0.24503	0.23872			0.22998	0.19917	0.1351	0.11899	0.10264	0.0827
	610		0.2673	0.26431	0.25182	0.24442	0.23732	0.23315			0.2257	0.19516	0.13188	0.11781	0.10177	0.08211
	611		0.26039	0.25457	0.24411	0.23738	0.22834	0.22048			0.22049	0.19008	0.12845	0.11436	0.09927	0.08021
	612		0.2498	0.24412	0.22983	0.2263	0.2205	0.21224			0.21395	0.18437	0.12541	0.11213	0.09782	0.07832
	613		0.23824	0.23187	0.22081	0.22015	0.21132	0.20353			0.20655	0.18014	0.12341	0.10988	0.09583	0.07681
	614		0.22542	0.22511	0.2122	0.21153	0.20294	0.19736			0.19909	0.17346	0.12045	0.10709	0.09295	0.07501
	615		0.22124	0.21499	0.20425	0.20155	0.19501	0.19217			0.19031	0.16718	0.11586	0.10416	0.09033	0.07369
	616		0.21404	0.20589	0.19656	0.19692	0.18583	0.18122			0.18451	0.16062	0.11302	0.10018	0.08807	0.07228
	617		0.20309	0.20126	0.18902	0.18568	0.17967	0.17616			0.17488	0.1549	0.10913	0.09767	0.0857	0.07016
	618		0.20048	0.19445	0.18642	0.17869	0.17569	0.16833			0.16721	0.14774	0.10488	0.09519	0.08301	0.06841
	619		0.19025	0.18732	0.17664	0.17682	0.16523	0.16082			0.15751	0.14098	0.10182	0.09172	0.07977	0.06675
	620		0.17972	0.17923	0.16748	0.16596	0.1598	0.15503			0.15232	0.13462	0.09817	0.08845	0.07756	0.06417
	621		0.17194	0.17397	0.16332	0.16055	0.1561	0.14923			0.14424	0.12875	0.0938	0.08488	0.07486	0.06316
	622		0.16862	0.16464	0.1576	0.15406	0.14664	0.14499			0.13665	0.12238	0.09056	0.0818	0.07348	0.06079
	623		0.16322	0.16178	0.15012	0.14842	0.14272	0.13244			0.12933	0.11586	0.08714	0.07883	0.07023	0.05861
	624		0.15457	0.14877	0.14489	0.1398	0.13909	0.13018			0.1233	0.11028	0.08467	0.07727	0.06801	0.05721
	625		0.14911	0.14675	0.13864	0.13473	0.13117	0.12674			0.11574	0.10494	0.08024	0.07432	0.06619	0.05519
	626		0.14554	0.14481	0.13238	0.13146	0.12437	0.11907			0.11014	0.10014	0.07646	0.07193	0.06299	0.05408
	627		0.13572	0.13684	0.1301	0.12713	0.1223	0.11723			0.10485	0.09549	0.07429	0.06774	0.06042	0.05234
	628		0.13412	0.13199	0.12328	0.12331	0.11649	0.11113			0.09896	0.09102	0.07203	0.06641	0.05817	0.05059
	629		0.12901	0.12361	0.11954	0.11688	0.11284	0.10655			0.09476	0.08696	0.06859	0.06371	0.0572	0.04873
	630		0.12095	0.12087	0.11383	0.11089	0.10707	0.10232			0.0896	0.08281	0.06606	0.06125	0.0547	0.04682
	631		0.1176	0.11337	0.10858	0.10849	0.10343	0.09697			0.08457	0.07945	0.0639	0.0594	0.05359	0.04632
	632		0.11153	0.11178	0.10531	0.10093	0.09701	0.09203			0.08108	0.07618	0.06097	0.05686	0.05197	0.04478
	633		0.10804	0.1072	0.09933	0.09916	0.09449	0.09129			0.07751	0.07206	0.05862	0.05444	0.04893	0.04288
	634		0.10567	0.10414	0.09806	0.0954	0.08831	0.08816			0.07322	0.06973	0.05681	0.05318	0.04828	0.04076
	635		0.09833	0.09827	0.09247	0.08944	0.08907	0.08235			0.0705	0.06672	0.0538	0.05083	0.04554	0.0405
	636		0.09756	0.09392	0.09049	0.08654	0.0813	0.08116			0.06726	0.0639	0.05187	0.04787	0.04438	0.03806
	637		0.09334	0.09198	0.08607	0.08201	0.07999	0.0755			0.06471	0.06128	0.05047	0.04684	0.04329	0.03758
	638		0.08931	0.08635	0.08001	0.07876	0.07639	0.07396			0.06194	0.05859	0.04848	0.0444	0.04066	0.03534
	639		0.08407	0.08477	0.08013	0.07442	0.07349	0.06837			0.05986	0.05661	0.0463	0.04365	0.03954	0.03373
	640		0.07881	0.07983	0.07405	0.07315	0.06897	0.06693			0.05679	0.05449	0.04426	0.04263	0.03799	0.03314
	641		0.07655	0.07557	0.06997	0.07036	0.06616	0.06363			0.05464	0.05152	0.04284	0.03993	0.03684	0.03184
	642		0.07287	0.07455	0.06816	0.06521	0.06466	0.06016			0.052	0.04885	0.04099	0.03887	0.03542	0.0306
	643		0.07095	0.06838	0.06538	0.0624	0.05967	0.05763			0.04959	0.04783	0.03916	0.03717	0.03356	0.02943
	644		0.06725	0.06689	0.06174	0.06001	0.0569	0.05695			0.047	0.04488	0.03741	0.03586	0.03203	0.02778
	645		0.06659	0.06306	0.059	0.05808	0.05584	0.05158			0.04575	0.0434	0.03704	0.03425	0.03058	0.02684
	646		0.06133	0.06114	0.05624	0.05697	0.05321	0.05198			0.0428	0.04142	0.03487	0.0329	0.02945	0.02587
	647		0.05847	0.0573	0.05289	0.05137	0.05146	0.04838			0.0405	0.04007	0.03338	0.03168	0.02855	0.0253
	648		0.05769	0.05609	0.05327	0.0492	0.04807	0.04561			0.03969	0.03808	0.03202	0.02995	0.02706	0.02392
	649		0.0522	0.05184	0.04916	0.04827	0.04373	0.04201			0.03835	0.0363	0.03006	0.02881	0.0264	0.02247
	650		0.05179	0.04949	0.04564	0.04651	0.04387	0.04145			0.036	0.03476	0.02904	0.02746	0.02538	0.02181
	651		0.04846	0.04665	0.04487	0.04391	0.0416	0.03915			0.03442	0.03289	0.02819	0.02664	0.02422	0.02093
	652		0.04709	0.04605	0.04199	0.04231	0.03884	0.03826			0.03303	0.03157	0.0268	0.02534	0.02304	0.01967
	653		0.04584	0.04385	0.03903	0.03916	0.03784	0.03589			0.03128	0.02979	0.0254	0.02453	0.02183	0.0193
	654		0.04452	0.04048	0.03835	0.03801	0.03607	0.03382			0.02949	0.02853	0.02423	0.02272	0.02127	0.01822
	655		0.03883	0.03828	0.03607	0.03555	0.03509	0.03192			0.02863	0.0273	0.02376	0.02226	0.0203	0.01713
	656		0.03827	0.03745	0.03335	0.03547	0.03286	0.03121			0.027	0.0263	0.02219	0.02068	0.01874	0.01691
	657		0.0378	0.0361	0.03211	0.03287	0.03026	0.02858			0.02628	0.025	0.02152	0.02012	0.0182	0.01559
	658		0.03569	0.03391	0.03185	0.03087	0.02898	0.02724			0.0247	0.02398	0.02026	0.01887	0.01727	0.01527
	659		0.03308	0.03335	0.03024	0.02902	0.02798	0.02755			0.02403	0.02286	0.01941	0.018	0.0167	0.01462
	660		0.03116	0.03086	0.02856	0.0291	0.02619	0.0254			0.02318	0.02163	0.01892	0.01773	0.01594	0.01367
	661		0.0279	0.0292	0.02754	0.02782	0.02686	0.02327			0.02197	0.02111	0.01773	0.01678	0.01525	0.01307
	662		0.03021	0.0289	0.02624	0.02495	0.02424	0.02284			0.0208	0.01947	0.01655	0.01614	0.01427	0.01257
	663		0.02727	0.02657	0.02449	0.02461	0.02154	0.02078			0.01972	0.01884	0.01649	0.01497	0.01385	0.01211
	664		0.02599	0.0254	0.02492	0.02328	0.02151	0.02079			0.01888	0.0182	0.01533	0.01453	0.01332	0.01152
	665		0.0235	0.0254	0.0222	0.02253	0.02182	0.02047			0.0182	0.01769	0.01482	0.01398	0.01276	0.01079
	666		0.0243	0.02313	0.02221	0.02096	0.02062	0.01798			0.01706	0.01644	0.01427	0.0133	0.01181	0.0105
	667		0.02318	0.02307	0.02124	0.02045	0.01853	0.01858			0.01684	0.0158	0.01324	0.01278	0.01162	0.01025
	668		0.02156	0.02158	0.0184	0.01754	0.0175	0.01705			0.01587	0.01503	0.01297	0.01174	0.01138	0.00943
	669		0.02063	0.01984	0.01858	0.01769	0.01788	0.01621			0.01501	0.01478	0.01254	0.01149	0.01065	0.00899
	670		0.02027	0.01737	0.01739	0.01703	0.01652	0.01496			0.0146	0.01354	0.01156	0.01108	0.0099	0.00835
	671		0.0193	0.01768	0.01745	0.01754	0.01647	0.01524			0.01351	0.01344	0.01104	0.01057	0.00941	0.00795
	672		0.01788	0.01731	0.01615	0.01538	0.01563	0.01529			0.01263	0.01252	0.01027	0.01039	0.00906	0.00801
	673		0.01801	0.01619	0.01626	0.0144	0.01464	0.01386			0.01222	0.01174	0.00999	0.00968	0.00867	0.0076
	674		0.01635	0.01572	0.01451	0.01447	0.01418	0.01308			0.01176	0.01123	0.00954	0.00939	0.008	0.00732
	675		0.01574	0.01541	0.01409	0.01401	0.01327	0.01333			0.01129	0.01072	0.00954	0.00857	0.00795	0.00695
	676		0.01511	0.01368	0.01338	0.01349	0.01239	0.01179			0.01063	0.01036	0.009	0.00816	0.00749	0.00633
	677		0.0137	0.01421	0.01285	0.01247	0.01164	0.01122			0.01043	0.00989	0.00836	0.00783	0.00707	0.006
	678		0.01418	0.01351	0.01202	0.01251	0.01112	0.01075			0.00972	0.00925	0.00799	0.0074	0.00646	0.00588
	679		0.01242	0.01319	0.01154	0.01155	0.01031	0.01019			0.0088	0.0088	0.00733	0.00685	0.00655	0.00564
	680		0.0118	0.01198	0.01182	0.01034	0.01037	0.00956			0.00917	0.00845	0.0073	0.00682	0.0063	0.00546
	681		0.01197	0.01163	0.01054	0.01007	0.00972	0.00876			0.0083	0.00787	0.00664	0.00637	0.00578	0.00515
	682		0.01115	0.01089	0.01029	0.00963	0.00928	0.00836			0.00793	0.0076	0.00654	0.00599	0.00565	0.00484
	683		0.01087	0.01042	0.00919	0.00938	0.00808	0.00799			0.00753	0.00745	0.00612	0.00575	0.00521	0.00447
	684		0.00985	0.00985	0.0088	0.00932	0.0084	0.00806			0.00731	0.00675	0.00583	0.00548	0.00487	0.00439
	685		0.00858	0.00948	0.00792	0.00817	0.00778	0.00739			0.00694	0.00634	0.00556	0.00521	0.00453	0.00417
	686		0.00879	0.00897	0.00825	0.00785	0.0078	0.00767			0.00666	0.00644	0.00548	0.0049	0.00455	0.00407
	687		0.00858	0.00849	0.00846	0.00789	0.00682	0.00723			0.00615	0.00595	0.00508	0.00475	0.00446	0.00372
	688		0.00831	0.00778	0.00696	0.00681	0.00721	0.00724			0.00607	0.0056	0.00477	0.00445	0.00409	0.00359
	689		0.00751	0.00676	0.00759	0.00696	0.00554	0.00576			0.00544	0.0054	0.00451	0.0046	0.00378	0.00331
	690		0.00717	0.00723	0.00681	0.00585	0.00615	0.00615			0.00512	0.00527	0.00437	0.00391	0.00377	0.00329
	691		0.00732	0.00693	0.00629	0.0062	0.00591	0.00532			0.00514	0.0045	0.00418	0.00362	0.00357	0.00298
	692		0.00722	0.00677	0.00554	0.00585	0.00565	0.005			0.00483	0.00449	0.00367	0.00377	0.00355	0.00289
	693		0.00619	0.00696	0.00616	0.00513	0.00507	0.00467			0.00455	0.00439	0.00375	0.00343	0.00312	0.00266
	694		0.00588	0.00572	0.00549	0.00545	0.00486	0.00437			0.00426	0.00403	0.00355	0.0033	0.0031	0.00265
	695		0.0058	0.0054	0.00529	0.00502	0.00472	0.00487			0.00386	0.00381	0.00331	0.00315	0.00302	0.00253
	696		0.00545	0.0055	0.00428	0.00441	0.00532	0.0047			0.00403	0.00376	0.00327	0.00305	0.00277	0.00228
	697		0.0052	0.00534	0.00566	0.00458	0.00412	0.00493			0.00351	0.0035	0.00287	0.00286	0.00242	0.00219
	698		0.00521	0.00475	0.00453	0.00444	0.00432	0.00364			0.00355	0.00311	0.00286	0.00269	0.00235	0.00221
	699		0.00489	0.0045	0.00411	0.00426	0.00375	0.00426			0.00331	0.0032	0.00279	0.00257	0.00234	0.00197
	700		0.00428	0.00463	0.00437	0.00443	0.00372	0.00343			0.00315	0.00321	0.00255	0.0024	0.00222	0.00179

## Sheet: Supl.Fig.3
			Supplementary Fig. 3: Temperature-dependent fluorescence spectra of PIC in droplet buffer buffer
			a)							b)
	Wavelength (nm)		20°C	25°C	30°C	35°C	40°C	45°C		40°C	35°C	30°C	25°C	20°C	15°C	10°C	5°C
	500		0.00565	0.04392	0.14305	0.15526	0.16453	0.16675		0.16836	0.15361	0.14513	0.13361	0.12594	0.12282	0.08645	0.01304
	501		0.00494	0.03742	0.12381	0.13195	0.14064	0.14405		0.14279	0.12984	0.12637	0.11738	0.11206	0.10191	0.07457	0.01164
	502		0.0047	0.03625	0.11959	0.12653	0.13474	0.13906		0.12963	0.12154	0.11979	0.11258	0.10594	0.09952	0.06977	0.01115
	503		0.0046	0.03456	0.11602	0.12592	0.12966	0.13362		0.12756	0.12241	0.11488	0.10901	0.10411	0.09701	0.0708	0.01078
	504		0.00445	0.03378	0.1127	0.11819	0.12684	0.12952		0.12568	0.12006	0.11187	0.10904	0.10048	0.09577	0.07089	0.01057
	505		0.00447	0.03512	0.11122	0.119	0.12808	0.12859		0.12429	0.11731	0.11002	0.10633	0.10084	0.09622	0.06722	0.01082
	506		0.00449	0.03453	0.1116	0.12067	0.12436	0.12883		0.12365	0.11794	0.11265	0.10747	0.09945	0.09672	0.06821	0.01059
	507		0.00456	0.03468	0.11302	0.11912	0.12377	0.12821		0.12529	0.11858	0.11299	0.10835	0.10263	0.09636	0.0691	0.01079
	508		0.00449	0.03464	0.11381	0.12185	0.12698	0.13141		0.12982	0.11994	0.11101	0.10905	0.10368	0.099	0.06868	0.01106
	509		0.00473	0.03505	0.11726	0.12569	0.12956	0.13267		0.12878	0.12078	0.11721	0.11063	0.1047	0.10037	0.0726	0.01127
	510		0.00492	0.03736	0.11825	0.12755	0.13641	0.13824		0.1364	0.12821	0.11684	0.11462	0.1087	0.10363	0.07465	0.01175
	511		0.0052	0.03768	0.12495	0.13612	0.14227	0.14283		0.14086	0.13227	0.12558	0.12467	0.11531	0.10811	0.07974	0.01232
	512		0.00552	0.04096	0.13396	0.14329	0.14912	0.14998		0.14437	0.14206	0.13731	0.13351	0.12411	0.11606	0.08514	0.01333
	513		0.00588	0.0436	0.14136	0.15155	0.15705	0.16154		0.15287	0.15218	0.14808	0.14289	0.13477	0.12618	0.09251	0.01457
	514		0.00665	0.04796	0.15379	0.16338	0.16951	0.17839		0.1679	0.16645	0.15954	0.15834	0.14994	0.14038	0.10221	0.01613
	515		0.00716	0.05384	0.17177	0.18039	0.1845	0.19239		0.18972	0.18335	0.17788	0.16985	0.16323	0.15807	0.11459	0.01838
	516		0.00804	0.05935	0.18855	0.197	0.2061	0.21256		0.21052	0.20339	0.19731	0.1898	0.1854	0.17821	0.13004	0.02069
	517		0.00908	0.06689	0.215	0.22476	0.23171	0.2363		0.23072	0.229	0.22573	0.21746	0.20728	0.20121	0.14784	0.02329
	518		0.01014	0.07508	0.23883	0.25396	0.2535	0.26297		0.25954	0.25414	0.2499	0.24678	0.24101	0.2268	0.17068	0.02724
	519		0.0117	0.08436	0.26921	0.28606	0.28784	0.29702		0.29448	0.29169	0.2845	0.28263	0.26917	0.25802	0.19106	0.03077
	520		0.01316	0.095	0.30205	0.31438	0.32142	0.33102		0.33039	0.32409	0.31495	0.31526	0.30625	0.29448	0.21793	0.03476
	521		0.01452	0.10692	0.33028	0.3496	0.35919	0.36325		0.36609	0.36171	0.35606	0.35023	0.33893	0.33174	0.24381	0.03973
	522		0.01601	0.11763	0.36878	0.38509	0.3921	0.39588		0.40067	0.39575	0.39193	0.38369	0.37701	0.37293	0.26904	0.04326
	523		0.01762	0.12777	0.40572	0.42009	0.4274	0.44043		0.43889	0.44135	0.42863	0.42541	0.41568	0.4062	0.30599	0.04786
	524		0.01928	0.1396	0.44301	0.45812	0.46654	0.47496		0.47091	0.47888	0.46817	0.46315	0.45149	0.44396	0.32697	0.05323
	525		0.02096	0.15171	0.48199	0.50561	0.49801	0.51344		0.52023	0.51393	0.51381	0.50701	0.48929	0.4792	0.35613	0.05711
	526		0.0224	0.16329	0.50976	0.52891	0.53493	0.54458		0.54863	0.55107	0.55083	0.54302	0.52616	0.51507	0.38089	0.06211
	527		0.02383	0.17341	0.54585	0.5657	0.57172	0.57893		0.59332	0.58921	0.57491	0.57416	0.57139	0.55126	0.40651	0.06626
	528		0.02534	0.18298	0.57277	0.59997	0.59521	0.60908		0.62021	0.61832	0.60823	0.61124	0.59416	0.58144	0.42722	0.06936
	529		0.02674	0.19253	0.61062	0.62811	0.62533	0.63833		0.65049	0.65201	0.6397	0.63642	0.62048	0.6151	0.4561	0.07249
	530		0.02771	0.20011	0.63258	0.64846	0.65371	0.67691		0.67726	0.67311	0.67299	0.66677	0.64753	0.63395	0.47411	0.076
	531		0.02928	0.21197	0.66253	0.67846	0.68621	0.69598		0.70809	0.70351	0.69353	0.69651	0.67595	0.6604	0.49283	0.07882
	532		0.0303	0.21704	0.68539	0.70472	0.71222	0.71989		0.7299	0.72661	0.72087	0.7186	0.70245	0.68281	0.50659	0.08245
	533		0.03123	0.22661	0.70847	0.72085	0.73178	0.74978		0.7578	0.75419	0.74103	0.74189	0.72125	0.70632	0.52839	0.08456
	534		0.03236	0.23379	0.72291	0.75552	0.74861	0.76821		0.78209	0.77556	0.77011	0.75972	0.74879	0.72843	0.53498	0.08747
	535		0.03328	0.23882	0.7458	0.76499	0.77889	0.79014		0.80057	0.79541	0.78362	0.78164	0.7662	0.74769	0.56516	0.08999
	536		0.03445	0.24422	0.7698	0.79229	0.79535	0.80696		0.81965	0.82166	0.80688	0.79267	0.78616	0.76375	0.57076	0.09268
	537		0.03577	0.24978	0.78956	0.81502	0.81154	0.84043		0.8359	0.8339	0.82654	0.81893	0.80223	0.78487	0.58512	0.09458
	538		0.03668	0.25631	0.79562	0.82821	0.83107	0.84809		0.85601	0.85132	0.84144	0.84367	0.82201	0.80536	0.59783	0.09671
	539		0.03777	0.26268	0.82893	0.85034	0.85282	0.86651		0.87419	0.86661	0.85983	0.85663	0.83957	0.8193	0.61193	0.09944
	540		0.03893	0.26888	0.83931	0.86443	0.87081	0.88403		0.88502	0.88104	0.87188	0.86875	0.85149	0.83754	0.62334	0.10125
	541		0.03921	0.27209	0.8504	0.87001	0.87785	0.88885		0.90266	0.8836	0.88163	0.86989	0.85351	0.84596	0.62907	0.10264
	542		0.03977	0.27832	0.85751	0.88487	0.89042	0.89883		0.90253	0.89265	0.88885	0.88685	0.86699	0.85721	0.63776	0.10389
	543		0.0407	0.28175	0.87656	0.90135	0.90708	0.90957		0.91972	0.91015	0.90072	0.90401	0.88621	0.86467	0.6471	0.10645
	544		0.04202	0.28751	0.89049	0.9072	0.90819	0.93406		0.92041	0.91927	0.9146	0.91331	0.89496	0.88731	0.65478	0.10779
	545		0.0429	0.2927	0.89945	0.92557	0.92689	0.9378		0.93665	0.93079	0.92666	0.92315	0.9033	0.89471	0.6639	0.10993
	546		0.04453	0.29686	0.91266	0.93431	0.93971	0.93757		0.94574	0.94379	0.9399	0.94245	0.91585	0.90441	0.67412	0.11146
	547		0.04498	0.29861	0.92597	0.93901	0.94086	0.94985		0.95516	0.95112	0.94442	0.9388	0.92868	0.91419	0.68665	0.1139
	548		0.0461	0.30235	0.92499	0.95199	0.94663	0.95772		0.96143	0.95564	0.94797	0.95501	0.94307	0.92537	0.69202	0.11599
	549		0.04711	0.30614	0.93265	0.95699	0.95929	0.97101		0.96598	0.9632	0.95149	0.94476	0.94102	0.92934	0.69596	0.11616
	550		0.0485	0.30889	0.93997	0.95903	0.9581	0.97767		0.97313	0.9741	0.96471	0.95782	0.95221	0.94797	0.70071	0.11837
	551		0.04991	0.31121	0.94835	0.97578	0.96024	0.97739		0.97147	0.97117	0.96813	0.97708	0.95779	0.93252	0.7085	0.11984
	552		0.05136	0.31781	0.96035	0.9762	0.97432	0.97709		0.98383	0.97324	0.96514	0.9715	0.96503	0.95183	0.71507	0.12166
	553		0.05312	0.31727	0.95924	0.96808	0.9821	0.98672		0.97833	0.9789	0.97103	0.98319	0.95869	0.95316	0.72375	0.12377
	554		0.05564	0.32092	0.95804	0.97513	0.97612	0.97923		0.98536	0.97333	0.97953	0.97161	0.96811	0.96036	0.7213	0.1256
	555		0.05823	0.32508	0.97101	0.98953	0.97567	0.99072		0.98519	0.97911	0.98013	0.98246	0.97332	0.9649	0.72723	0.12852
	556		0.06159	0.32661	0.96569	0.98795	0.97917	0.98896		1	0.98001	0.98141	0.98271	0.98136	0.96816	0.73773	0.13162
	557		0.06647	0.3323	0.97802	0.97797	0.98611	0.99304		0.99638	0.98842	0.98539	0.99166	0.98644	0.98004	0.73656	0.13564
	558		0.07126	0.33843	0.98363	0.98817	0.99098	1		0.9951	0.99093	0.98744	0.9874	0.98561	0.97904	0.74681	0.1411
	559		0.07783	0.3476	0.98243	0.99246	0.9946	0.99417		0.99297	1	0.97779	0.9914	0.98938	0.98828	0.74896	0.14574
	560		0.08704	0.35386	0.98391	1	0.99241	0.99271		0.99261	0.99475	0.98852	1	0.9932	0.98878	0.76053	0.15425
	561		0.0994	0.36396	0.9885	0.99632	1	0.99282		0.99129	0.99243	1	0.99866	1	0.98973	0.76362	0.1641
	562		0.11694	0.37717	0.98126	0.99248	0.98767	0.98942		0.98786	0.99562	0.99131	0.99877	0.99292	0.99286	0.77318	0.17681
	563		0.14312	0.39707	0.9929	0.99207	0.98841	0.97491		0.98417	0.98536	0.98095	0.99551	0.99007	0.99922	0.7811	0.19862
	564		0.18013	0.42175	0.99093	0.97808	0.98322	0.97535		0.97974	0.98402	0.98017	0.9904	0.99469	0.98723	0.78254	0.22763
	565		0.23616	0.46628	0.99533	0.98177	0.97384	0.98063		0.97547	0.97028	0.97007	0.99147	0.98283	1	0.79564	0.27362
	566		0.31817	0.51854	0.98794	0.97475	0.96637	0.96173		0.9674	0.97521	0.97361	0.98276	0.98252	0.99494	0.81723	0.35182
	567		0.43812	0.60688	0.99542	0.96715	0.95627	0.95322		0.96347	0.95602	0.9626	0.98109	0.96948	0.98942	0.85396	0.4638
	568		0.58868	0.70873	0.98758	0.95969	0.9471	0.94834		0.94392	0.95376	0.94454	0.96839	0.9769	0.99016	0.89423	0.61245
	569		0.74986	0.80437	0.99699	0.94966	0.93035	0.9298		0.92464	0.93828	0.93799	0.95716	0.96443	0.98869	0.93644	0.75594
	570		0.8654	0.89091	0.99675	0.94386	0.91278	0.91027		0.91474	0.91833	0.92659	0.94565	0.94789	0.97944	0.96433	0.87264
	571		0.94713	0.95395	1	0.92232	0.90501	0.89378		0.90128	0.90172	0.91768	0.94039	0.94159	0.98145	0.99143	0.94431
	572		0.98729	0.98876	0.98577	0.9107	0.90045	0.8845		0.88724	0.8952	0.9042	0.91655	0.92888	0.9661	1	0.98888
	573		1	1	0.97943	0.90804	0.87507	0.87244		0.87337	0.87535	0.87476	0.90041	0.92345	0.95078	0.99417	1
	574		0.98317	0.99019	0.96664	0.88744	0.85182	0.84974		0.8525	0.86277	0.85932	0.89359	0.90209	0.95276	0.99002	0.98869
	575		0.9338	0.95804	0.95001	0.88045	0.84675	0.83481		0.8302	0.84283	0.84545	0.87729	0.88931	0.93293	0.96772	0.94036
	576		0.84083	0.89387	0.92433	0.85305	0.82661	0.80837		0.82281	0.83313	0.83244	0.85939	0.8795	0.92317	0.93744	0.85378
	577		0.70023	0.80455	0.90428	0.84242	0.80723	0.80011		0.80126	0.8104	0.81113	0.83718	0.85211	0.89965	0.89279	0.73389
	578		0.55893	0.70027	0.88373	0.81653	0.79083	0.77604		0.78052	0.78534	0.80183	0.82646	0.84094	0.89241	0.84417	0.59408
	579		0.42865	0.59491	0.85106	0.79383	0.77239	0.76077		0.75657	0.77016	0.78155	0.80261	0.8199	0.87511	0.79099	0.45761
	580		0.32684	0.51025	0.81647	0.77471	0.75637	0.74057		0.74727	0.75003	0.75706	0.79008	0.80597	0.85334	0.75106	0.35295
	581		0.2517	0.44679	0.79323	0.7678	0.7379	0.72182		0.72028	0.73461	0.74003	0.76926	0.79849	0.83818	0.72605	0.28961
	582		0.20226	0.39933	0.76384	0.73967	0.71013	0.7071		0.70624	0.71121	0.7208	0.74969	0.77316	0.81949	0.69179	0.2456
	583		0.16534	0.36268	0.74142	0.71875	0.70519	0.67964		0.68926	0.70152	0.70072	0.73313	0.7538	0.80106	0.67618	0.21576
	584		0.14221	0.33517	0.72299	0.69237	0.6779	0.66438		0.66202	0.67643	0.68669	0.71864	0.73411	0.78773	0.66166	0.19502
	585		0.12505	0.31503	0.70247	0.6856	0.66001	0.64191		0.64822	0.65721	0.67049	0.70362	0.71981	0.76533	0.63857	0.17908
	586		0.11136	0.29847	0.68063	0.66331	0.63862	0.62014		0.62645	0.63177	0.64133	0.67756	0.70288	0.74879	0.61979	0.16657
	587		0.09958	0.28191	0.6588	0.64478	0.62406	0.60938		0.60567	0.62399	0.62915	0.65712	0.68298	0.7298	0.59878	0.15485
	588		0.09083	0.26449	0.63508	0.61831	0.59563	0.57648		0.58559	0.60225	0.61306	0.63865	0.66491	0.70721	0.58305	0.14499
	589		0.0823	0.2526	0.6152	0.59636	0.58315	0.56849		0.56546	0.58133	0.59003	0.62154	0.64009	0.68525	0.56115	0.13694
	590		0.07663	0.2421	0.59667	0.58521	0.55499	0.54693		0.5518	0.55895	0.57244	0.5976	0.6223	0.66493	0.54369	0.12974
	591		0.07133	0.22925	0.58165	0.55817	0.54364	0.5231		0.53458	0.54237	0.55766	0.58374	0.60499	0.64113	0.52634	0.12268
	592		0.06716	0.22246	0.55817	0.53762	0.5175	0.50812		0.51402	0.52818	0.53754	0.56438	0.59349	0.62284	0.50827	0.11671
	593		0.06225	0.21159	0.54379	0.5189	0.50646	0.49016		0.49495	0.50535	0.51617	0.54817	0.57154	0.60414	0.49237	0.1125
	594		0.05874	0.20542	0.51658	0.50283	0.48354	0.47429		0.48135	0.49386	0.50923	0.53203	0.55336	0.58806	0.4801	0.10734
	595		0.05508	0.19879	0.49911	0.48331	0.46892	0.45658		0.46488	0.47806	0.48786	0.51283	0.54104	0.57529	0.4673	0.10469
	596		0.05274	0.18959	0.48228	0.47253	0.45381	0.44286		0.4482	0.46298	0.47764	0.50213	0.5243	0.55504	0.45368	0.1
	597		0.04974	0.18299	0.47115	0.46023	0.4382	0.43191		0.43284	0.44305	0.45639	0.47686	0.50553	0.54038	0.43889	0.09701
	598		0.04758	0.17612	0.4551	0.43998	0.41917	0.41088		0.41806	0.42843	0.4436	0.47149	0.49512	0.52242	0.42809	0.09327
	599		0.04535	0.17	0.44201	0.42472	0.40403	0.39397		0.40519	0.41807	0.43174	0.45468	0.48239	0.51311	0.41971	0.0899
	600		0.04391	0.16546	0.43157	0.41118	0.39582	0.38366		0.39183	0.40203	0.41766	0.44662	0.4665	0.49776	0.40268	0.08742
	601		0.04215	0.15868	0.41325	0.40399	0.3803	0.36477		0.37947	0.38639	0.40215	0.43003	0.44931	0.48506	0.39238	0.08491
	602		0.04045	0.15349	0.3996	0.38762	0.36644	0.36026		0.36728	0.37507	0.38715	0.4157	0.44166	0.47423	0.38502	0.0824
	603		0.03907	0.14948	0.39128	0.37115	0.35641	0.34419		0.3546	0.36938	0.37655	0.40311	0.42809	0.46073	0.37184	0.08114
	604		0.03784	0.14521	0.36737	0.36425	0.34781	0.33613		0.34272	0.35035	0.36838	0.39783	0.41565	0.44786	0.36273	0.0789
	605		0.0367	0.13883	0.36686	0.35356	0.33253	0.31898		0.33255	0.34262	0.3582	0.38166	0.4013	0.43466	0.35549	0.07592
	606		0.03529	0.13742	0.35031	0.34089	0.32368	0.31456		0.31503	0.33253	0.34735	0.36337	0.39234	0.42127	0.34726	0.07455
	607		0.03435	0.13244	0.33887	0.32999	0.31239	0.3045		0.30947	0.32223	0.33539	0.3587	0.38117	0.41166	0.33298	0.07264
	608		0.03377	0.13017	0.32948	0.31295	0.30057	0.28719		0.2946	0.30936	0.32543	0.34725	0.36689	0.39898	0.32686	0.07123
	609		0.03266	0.12358	0.32087	0.30422	0.29151	0.27784		0.2917	0.29784	0.3118	0.33587	0.35878	0.38757	0.32049	0.06896
	610		0.03135	0.11978	0.30829	0.29662	0.28511	0.26979		0.2736	0.28623	0.30724	0.32769	0.34626	0.37507	0.30822	0.06724
	611		0.03067	0.11605	0.30176	0.28991	0.26826	0.26343		0.26755	0.28018	0.29159	0.31556	0.33704	0.35964	0.30169	0.06526
	612		0.02929	0.11203	0.28842	0.28299	0.26448	0.25521		0.25996	0.27179	0.28124	0.30187	0.32431	0.35245	0.2915	0.06329
	613		0.02804	0.10675	0.27825	0.26926	0.24986	0.24315		0.24728	0.2597	0.27	0.29641	0.3185	0.34354	0.28289	0.06122
	614		0.027	0.10573	0.26745	0.25453	0.24314	0.2313		0.24043	0.24945	0.26906	0.28756	0.30554	0.33184	0.27465	0.05958
	615		0.02585	0.1003	0.26046	0.24759	0.23791	0.2264		0.2355	0.24029	0.25211	0.27267	0.2961	0.32167	0.26474	0.05696
	616		0.02458	0.09855	0.25135	0.23802	0.22823	0.21771		0.22164	0.23166	0.248	0.26355	0.28504	0.31411	0.25748	0.05512
	617		0.02358	0.09431	0.24524	0.22938	0.22011	0.21072		0.21372	0.22272	0.23605	0.2569	0.27714	0.30223	0.25259	0.05354
	618		0.02218	0.08912	0.23375	0.22299	0.21095	0.20063		0.20639	0.2181	0.22789	0.24837	0.26783	0.29389	0.24431	0.05181
	619		0.0209	0.08719	0.2243	0.21632	0.20076	0.19325		0.19948	0.20721	0.21838	0.23891	0.25893	0.28192	0.2352	0.05001
	620		0.01971	0.08368	0.21947	0.20776	0.19619	0.18348		0.19699	0.20195	0.21416	0.23646	0.25174	0.27438	0.22732	0.04784
	621		0.01862	0.07917	0.21229	0.19725	0.18674	0.18138		0.18501	0.19281	0.20684	0.22366	0.24206	0.26512	0.21906	0.04622
	622		0.01757	0.07614	0.2033	0.19114	0.18014	0.17153		0.17533	0.18592	0.19531	0.2166	0.22931	0.25728	0.21636	0.04394
	623		0.01682	0.07365	0.19198	0.18286	0.17497	0.16616		0.17082	0.17854	0.1877	0.20715	0.22609	0.24954	0.20782	0.0426
	624		0.01584	0.07108	0.19183	0.1781	0.16434	0.16063		0.16416	0.17068	0.18542	0.20175	0.21856	0.23898	0.20077	0.04093
	625		0.0149	0.06744	0.18357	0.17174	0.16051	0.15308		0.16235	0.16575	0.17796	0.19538	0.20886	0.23264	0.19226	0.0394
	626		0.01419	0.06466	0.17564	0.16599	0.15298	0.14314		0.15198	0.162	0.16762	0.1871	0.20517	0.22225	0.18341	0.03743
	627		0.01298	0.06184	0.16674	0.15836	0.14865	0.14076		0.14677	0.15103	0.16322	0.17775	0.19717	0.21598	0.18182	0.03619
	628		0.01258	0.061	0.16688	0.14963	0.1414	0.13654		0.13879	0.1469	0.15606	0.17543	0.187	0.20808	0.1736	0.03486
	629		0.01201	0.0573	0.15451	0.14923	0.1357	0.13221		0.13499	0.14238	0.15228	0.16498	0.18191	0.20036	0.16775	0.03351
	630		0.01118	0.05481	0.15113	0.14112	0.13264	0.12458		0.13141	0.13774	0.14583	0.16051	0.17694	0.19561	0.16141	0.03169
	631		0.01072	0.05379	0.14306	0.13323	0.12739	0.11803		0.12245	0.13341	0.13965	0.15572	0.16996	0.18713	0.15552	0.03072
	632		0.01014	0.05182	0.13843	0.12955	0.12073	0.11448		0.1207	0.12997	0.13513	0.15147	0.16017	0.18025	0.15101	0.02981
	633		0.00955	0.04997	0.1331	0.12678	0.11699	0.10897		0.11378	0.12016	0.12922	0.1411	0.15786	0.17292	0.14413	0.02814
	634		0.00931	0.04615	0.12736	0.12103	0.11012	0.10404		0.1108	0.11533	0.12723	0.13432	0.15165	0.16861	0.14072	0.02737
	635		0.00871	0.04575	0.12266	0.11621	0.10672	0.10123		0.10514	0.11444	0.12149	0.13432	0.14464	0.16159	0.1347	0.0261
	636		0.00831	0.04264	0.11919	0.11018	0.10031	0.09499		0.09992	0.10699	0.11472	0.12812	0.14188	0.15558	0.1292	0.02549
	637		0.00802	0.04162	0.11201	0.10506	0.09767	0.09316		0.09717	0.10573	0.11142	0.12348	0.13638	0.14945	0.1239	0.02388
	638		0.00759	0.03949	0.10688	0.10524	0.0942	0.08656		0.09497	0.10172	0.10685	0.1159	0.12899	0.14402	0.1209	0.02348
	639		0.00696	0.03818	0.1066	0.09876	0.09203	0.08388		0.08927	0.09618	0.10154	0.11247	0.12346	0.13829	0.11503	0.02215
	640		0.00681	0.03693	0.09983	0.09094	0.08702	0.08054		0.08554	0.09252	0.09766	0.106	0.11784	0.13455	0.11151	0.0219
	641		0.00661	0.03468	0.09359	0.09083	0.08508	0.07843		0.08494	0.08403	0.08997	0.10645	0.11179	0.12646	0.10703	0.02065
	642		0.00609	0.03313	0.09148	0.08482	0.07636	0.0723		0.0809	0.08368	0.08681	0.10045	0.10794	0.12243	0.1023	0.01934
	643		0.00592	0.0325	0.08788	0.08116	0.07714	0.07063		0.07549	0.07814	0.08806	0.09466	0.10394	0.11614	0.09645	0.0188
	644		0.00562	0.0304	0.0845	0.07789	0.07252	0.06802		0.06946	0.07487	0.08204	0.09087	0.10044	0.1129	0.09218	0.01762
	645		0.00536	0.02859	0.07867	0.07431	0.06968	0.06301		0.06681	0.06994	0.07649	0.08455	0.09653	0.10659	0.09056	0.01702
	646		0.00505	0.02755	0.07443	0.07179	0.06788	0.06336		0.06688	0.06854	0.07483	0.08396	0.09327	0.10127	0.08513	0.01698
	647		0.00487	0.02703	0.07296	0.0658	0.0636	0.0587		0.06049	0.06575	0.07209	0.08113	0.08889	0.09671	0.08241	0.01594
	648		0.00461	0.02505	0.06745	0.06436	0.0608	0.05684		0.06014	0.0618	0.06651	0.07607	0.08305	0.09377	0.07735	0.01534
	649		0.00446	0.02432	0.06702	0.06296	0.05707	0.05254		0.05603	0.05954	0.06597	0.07278	0.07889	0.0892	0.07733	0.01438
	650		0.00433	0.02354	0.06465	0.05716	0.05561	0.05098		0.05082	0.05732	0.06264	0.06854	0.0762	0.0869	0.07081	0.01394
	651		0.00404	0.02245	0.05892	0.05531	0.05406	0.0491		0.05114	0.05437	0.05829	0.0653	0.07317	0.08087	0.06697	0.01335
	652		0.00377	0.02114	0.05881	0.05198	0.04925	0.04745		0.04981	0.05203	0.05711	0.06185	0.07055	0.07763	0.06522	0.01254
	653		0.00358	0.02041	0.05613	0.05119	0.04922	0.04359		0.04751	0.0485	0.05353	0.05746	0.06581	0.07337	0.06296	0.012
	654		0.00339	0.01882	0.05393	0.04848	0.04544	0.04117		0.04483	0.04801	0.05104	0.05669	0.06207	0.07096	0.06123	0.0116
	655		0.00336	0.01854	0.05042	0.04665	0.04356	0.03957		0.04222	0.04516	0.04725	0.0547	0.05922	0.06676	0.05746	0.01102
	656		0.00315	0.0171	0.04709	0.0456	0.04123	0.03948		0.03984	0.04178	0.04647	0.05099	0.05767	0.06429	0.05408	0.01038
	657		0.00301	0.01632	0.04498	0.04164	0.03936	0.03734		0.03807	0.0414	0.04518	0.04879	0.05576	0.06227	0.05162	0.01006
	658		0.00278	0.01587	0.04495	0.03886	0.03667	0.03478		0.03557	0.04004	0.04162	0.04655	0.05214	0.05874	0.05043	0.00946
	659		0.00274	0.01522	0.03999	0.03816	0.03609	0.034		0.03515	0.03646	0.03842	0.04622	0.04967	0.05432	0.04739	0.009
	660		0.00261	0.01436	0.03947	0.03607	0.03367	0.03241		0.03213	0.03541	0.03844	0.04337	0.04682	0.05282	0.04423	0.00868
	661		0.00246	0.01396	0.03701	0.03426	0.03096	0.03028		0.03237	0.03398	0.0345	0.04075	0.04517	0.05001	0.04336	0.00848
	662		0.00238	0.01359	0.03653	0.03421	0.03156	0.02741		0.03002	0.0331	0.03548	0.03938	0.04427	0.04978	0.04189	0.008
	663		0.00228	0.01286	0.03434	0.03261	0.02958	0.02818		0.02923	0.03097	0.03219	0.03783	0.04264	0.04672	0.03918	0.00753
	664		0.0022	0.01187	0.03358	0.03117	0.02715	0.0265		0.02688	0.02865	0.03267	0.03554	0.03898	0.04571	0.03765	0.00726
	665		0.00208	0.01144	0.03022	0.02827	0.02664	0.02411		0.02605	0.02933	0.03075	0.03437	0.03798	0.04441	0.03714	0.00679
	666		0.0019	0.01104	0.02947	0.02746	0.02553	0.02347		0.02508	0.02609	0.02976	0.03309	0.03736	0.04096	0.03493	0.00638
	667		0.00193	0.01034	0.02891	0.02674	0.02457	0.02464		0.02442	0.02573	0.02761	0.03034	0.03434	0.03991	0.03262	0.00625
	668		0.00181	0.00999	0.02788	0.02501	0.02345	0.02145		0.02258	0.02386	0.0267	0.02981	0.03262	0.0372	0.0312	0.00596
	669		0.00172	0.00926	0.02578	0.02339	0.02338	0.02167		0.02172	0.02312	0.02471	0.02889	0.03097	0.03524	0.02902	0.00585
	670		0.00156	0.00877	0.02533	0.02384	0.02174	0.01905		0.02087	0.02193	0.02424	0.02633	0.0299	0.03386	0.02835	0.00543
	671		0.00152	0.00876	0.02438	0.02171	0.02109	0.01933		0.01965	0.0216	0.0224	0.02562	0.02849	0.03155	0.02652	0.00521
	672		0.00154	0.00805	0.02144	0.02125	0.01863	0.01792		0.01929	0.02051	0.02147	0.02222	0.02787	0.03132	0.02588	0.00477
	673		0.00141	0.00798	0.02144	0.02076	0.0194	0.01729		0.0179	0.02045	0.0199	0.02226	0.02544	0.027	0.02474	0.00465
	674		0.00132	0.00768	0.0193	0.01966	0.01821	0.01671		0.01617	0.01803	0.01934	0.02271	0.02505	0.0271	0.02326	0.0045
	675		0.00126	0.00739	0.01946	0.01866	0.0165	0.01668		0.01636	0.01807	0.01855	0.02132	0.02334	0.02689	0.02216	0.00423
	676		0.00122	0.007	0.01845	0.01813	0.01626	0.01592		0.01569	0.0159	0.01594	0.02039	0.02202	0.024	0.0217	0.00397
	677		0.00113	0.00636	0.01757	0.01562	0.01531	0.01432		0.01432	0.01544	0.01721	0.01976	0.02094	0.02389	0.02022	0.00377
	678		0.00106	0.00605	0.01629	0.01628	0.01513	0.01249		0.01395	0.01572	0.01574	0.01865	0.01961	0.02327	0.01962	0.00363
	679		0.00103	0.0058	0.01616	0.01481	0.0142	0.01342		0.01449	0.01514	0.01558	0.01654	0.0198	0.0209	0.01867	0.00349
	680		0.000936417	0.00556	0.01484	0.01369	0.01382	0.01204		0.01344	0.01422	0.01461	0.01582	0.01833	0.02028	0.0171	0.0033
	681		0.000963572	0.00543	0.01494	0.01355	0.01244	0.01242		0.01198	0.01308	0.01506	0.01624	0.01834	0.01996	0.01637	0.00314
	682		0.000864089	0.00486	0.01491	0.01293	0.01169	0.01172		0.01222	0.01201	0.01369	0.01478	0.01689	0.01786	0.01618	0.00293
	683		0.000836997	0.00473	0.01324	0.01225	0.01162	0.01068		0.01141	0.0119	0.01217	0.01381	0.01622	0.01684	0.01471	0.0029
	684		0.000777322	0.00441	0.01281	0.01191	0.00988	0.00967		0.01113	0.01118	0.01273	0.01239	0.0149	0.01672	0.01412	0.00259
	685		0.000744651	0.00461	0.0122	0.01253	0.01083	0.0091		0.00992	0.01093	0.01176	0.0135	0.01515	0.01527	0.0131	0.00251
	686		0.000692166	0.00424	0.01124	0.01097	0.00983	0.01007		0.00862	0.00983	0.0104	0.01221	0.01356	0.01608	0.01354	0.00237
	687		0.000655326	0.00402	0.01015	0.00883	0.00943	0.00972		0.00984	0.0099	0.01031	0.01159	0.01219	0.01479	0.01254	0.00232
	688		0.000690533	0.00395	0.01041	0.00973	0.00938	0.00953		0.0083	0.00911	0.01083	0.01103	0.0123	0.01385	0.01164	0.00212
	689		0.00060303	0.0036	0.01032	0.00909	0.00865	0.00825		0.00845	0.00854	0.00952	0.00958	0.01108	0.01246	0.0109	0.00193
	690		0.000581814	0.0035	0.00943	0.00875	0.00925	0.00727		0.00804	0.00833	0.00868	0.00988	0.01046	0.01227	0.00939	0.00197
	691		0.00055916	0.00329	0.00898	0.0087	0.00762	0.00712		0.00784	0.00859	0.00918	0.00912	0.01026	0.01214	0.01033	0.00181
	692		0.000546453	0.00311	0.0094	0.00885	0.00767	0.0063		0.00753	0.00763	0.00873	0.00921	0.00959	0.01157	0.00952	0.00173
	693		0.00051027	0.00307	0.00778	0.00841	0.00662	0.00599		0.00702	0.00794	0.00735	0.00972	0.01029	0.01114	0.0094	0.00168
	694		0.000426054	0.00265	0.00789	0.00734	0.00644	0.0069		0.00684	0.00717	0.00697	0.00811	0.00941	0.00967	0.00854	0.0015
	695		0.000433696	0.0026	0.00703	0.00656	0.00726	0.00612		0.00549	0.00576	0.00711	0.00824	0.00809	0.00975	0.00859	0.00155
	696		0.000414185	0.0023	0.00659	0.00678	0.00594	0.00609		0.00647	0.00629	0.00705	0.0073	0.00779	0.00911	0.00767	0.00136
	697		0.000407762	0.00247	0.00732	0.00654	0.00537	0.00595		0.006	0.00611	0.00574	0.00749	0.00743	0.00909	0.00724	0.00125
	698		0.000385229	0.00239	0.00544	0.00624	0.00561	0.00558		0.00568	0.00588	0.00605	0.00682	0.00722	0.00845	0.00657	0.00122
	699		0.000409947	0.00221	0.00533	0.00525	0.00589	0.00439		0.00492	0.00522	0.00555	0.00609	0.00667	0.00827	0.00687	0.00124
	700		0.000332742	0.00205	0.00527	0.00612	0.00592	0.00491		0.00476	0.00575	0.00509	0.00623	0.00619	0.00791	0.00609	0.00111

## Sheet: Supl.Fig.4
			Supplementary Fig. 4: Spectra of monomeric PIC in aqueous solution with BSA and total RNA
			a)							b)
	Wavelength (nm)		100 uM PIC in water	1% w/v BSA	5% w/v BSA	10% w/v BSA	20% w/v BSA	40% w/v BSA		100 uM PIC in water	0.2 mg/ml RNA	0.4 mg/ml RNA	0.6 mg/ml RNA
	500		0.12803	0.20824	0.57337	1.02182	1.93473	3.69086		0.12803	0.21795	0.30306	0.36594
	501		0.13119	0.21287	0.59071	1.059	1.95685	3.84684		0.13119	0.23161	0.30153	0.37053
	502		0.13168	0.21943	0.61728	1.10818	2.02204	4.00603		0.13168	0.23122	0.31743	0.39289
	503		0.13323	0.22573	0.63576	1.15078	2.10221	4.14682		0.13323	0.2538	0.33589	0.42813
	504		0.13161	0.23302	0.66055	1.20371	2.17618	4.32117		0.13161	0.266	0.35954	0.4546
	505		0.1354	0.23884	0.69197	1.24627	2.25307	4.46179		0.1354	0.2864	0.3925	0.50891
	506		0.14034	0.25027	0.71884	1.29706	2.34229	4.62828		0.14034	0.31025	0.43158	0.57469
	507		0.13821	0.25908	0.75559	1.34943	2.4297	4.7904		0.13821	0.34079	0.48127	0.6536
	508		0.14223	0.27428	0.80011	1.40922	2.5059	4.94232		0.14223	0.37986	0.55183	0.75478
	509		0.143	0.28904	0.84339	1.45972	2.56776	5.04941		0.143	0.42159	0.62625	0.87004
	510		0.14371	0.30466	0.89162	1.52602	2.65346	5.19499		0.14371	0.47821	0.71748	1.02651
	511		0.14609	0.32645	0.95017	1.6182	2.72803	5.30249		0.14609	0.55145	0.85208	1.22366
	512		0.15104	0.35733	1.0277	1.70416	2.8215	5.3936		0.15104	0.63591	1.01213	1.47674
	513		0.16051	0.38848	1.11194	1.81208	2.88683	5.52098		0.16051	0.75262	1.21829	1.80137
	514		0.16168	0.42769	1.21059	1.92341	2.96084	5.60957		0.16168	0.90219	1.47524	2.20997
	515		0.18018	0.48604	1.33179	2.04322	3.07659	5.69954		0.18018	1.08119	1.78157	2.69039
	516		0.18895	0.54057	1.46904	2.22344	3.15796	5.78296		0.18895	1.29274	2.15786	3.28368
	517		0.20023	0.60433	1.63827	2.40084	3.25924	5.89119		0.20023	1.53921	2.65922	4.01571
	518		0.21785	0.68999	1.85396	2.63172	3.38265	5.95338		0.21785	1.86195	3.25121	4.96062
	519		0.23981	0.8019	2.08932	2.86069	3.53098	6.0367		0.23981	2.24478	3.94807	6.08797
	520		0.25849	0.91466	2.36615	3.11365	3.66326	6.11774		0.25849	2.70058	4.78099	7.44353
	521		0.28027	1.05551	2.6415	3.41538	3.79912	6.18703		0.28027	3.23759	5.66353	8.89611
	522		0.29705	1.2077	2.9792	3.76652	3.97199	6.33085		0.29705	3.82758	6.73834	10.4911
	523		0.32204	1.36801	3.34871	4.16222	4.16939	6.40538		0.32204	4.47443	7.99507	12.3921
	524		0.34731	1.55234	3.75026	4.57829	4.33561	6.53232		0.34731	5.13417	9.36789	14.5039
	525		0.37147	1.76214	4.24168	5.00575	4.55623	6.65671		0.37147	5.94732	10.8482	16.8316
	526		0.39697	1.98462	4.74185	5.4459	4.77968	6.79274		0.39697	6.84095	12.3405	19.3819
	527		0.42003	2.26732	5.26397	5.95448	5.02129	6.93667		0.42003	7.79881	13.8851	21.8667
	528		0.44645	2.52076	5.78699	6.47299	5.29895	7.06888		0.44645	8.69516	15.5263	24.2344
	529		0.46664	2.80141	6.39384	7.04786	5.58087	7.32627		0.46664	9.6034	17.2177	26.7093
	530		0.49679	3.13124	7.00076	7.64007	5.88743	7.50362		0.49679	10.4879	18.8907	29.0428
	531		0.52976	3.4297	7.72486	8.27079	6.23348	7.75739		0.52976	11.407	20.5979	31.5406
	532		0.559	3.78241	8.42413	8.88299	6.55944	8.03384		0.559	12.3341	21.9895	33.9338
	533		0.59806	4.183	9.17366	9.57067	6.90238	8.32627		0.59806	13.2617	23.3439	36.0116
	534		0.62553	4.56967	9.92461	10.2701	7.27679	8.6165		0.62553	14.0374	24.5289	37.8081
	535		0.65636	4.95135	10.6688	10.9792	7.70984	8.94821		0.65636	14.7994	25.807	39.3561
	536		0.68095	5.32437	11.4421	11.7762	8.1226	9.318		0.68095	15.4162	26.8218	40.5892
	537		0.71793	5.71708	12.2421	12.5374	8.60495	9.68665		0.71793	16.0242	27.7562	41.7849
	538		0.75249	6.12801	13.0784	13.274	9.03232	10.0593		0.75249	16.5989	28.4718	42.6381
	539		0.78443	6.52977	13.9128	14.0865	9.48632	10.4821		0.78443	17.1039	29.0697	43.2868
	540		0.8129	6.93322	14.746	14.7768	9.94308	10.8837		0.8129	17.511	29.4814	43.6455
	541		0.82454	7.27755	15.3969	15.4134	10.261	11.0789		0.82454	17.6281	29.4374	43.3952
	542		0.84403	7.65798	16.1009	16.1679	10.7164	11.4132		0.84403	17.9126	29.7399	43.4194
	543		0.86902	8.01034	16.9286	17.0568	11.2399	11.8382		0.86902	18.0946	29.8954	43.412
	544		0.8981	8.35711	17.7203	17.6996	11.6527	12.2238		0.8981	18.2526	29.8998	43.0826
	545		0.91851	8.76297	18.5074	18.4699	12.1056	12.5927		0.91851	18.3889	29.8337	42.7035
	546		0.93546	9.1207	19.2893	19.1906	12.545	12.9505		0.93546	18.4194	29.6929	42.2616
	547		0.95251	9.43877	20.0027	19.8156	12.9323	13.2424		0.95251	18.4419	29.4855	41.7804
	548		0.96711	9.77534	20.6905	20.533	13.3633	13.5349		0.96711	18.4244	29.2562	41.1351
	549		0.97576	10.0784	21.2357	21.184	13.6763	13.7677		0.97576	18.3346	28.9584	40.3449
	550		0.97705	10.3987	21.9035	21.8153	14.0541	14.0521		0.97705	18.2472	28.656	39.655
	551		0.9928	10.6234	22.4389	22.3852	14.3216	14.2994		0.9928	18.1358	28.1637	38.7435
	552		0.99523	10.8914	23.0604	22.8772	14.6158	14.4523		0.99523	17.9225	27.7007	37.9269
	553		1	11.1542	23.5629	23.3312	14.8995	14.5778		1	17.7656	27.3176	37.0582
	554		0.99714	11.3988	23.9868	23.7368	15.0848	14.6809		0.99714	17.5806	26.7313	36.1756
	555		0.99962	11.5838	24.4374	24.1413	15.331	14.7991		0.99962	17.3773	26.392	35.2888
	556		0.99114	11.7746	24.8116	24.5317	15.4112	14.8442		0.99114	17.0939	25.8651	34.3664
	557		0.99913	11.9601	25.2042	24.8942	15.5538	14.8979		0.99913	16.9157	25.4515	34.0354
	558		0.99279	12.1392	25.5316	25.1436	15.6858	14.8767		0.99279	16.6606	24.8795	33.2145
	559		0.99677	12.2917	25.7964	25.364	15.7313	14.8125		0.99677	16.4568	24.434	32.4656
	560		0.982	12.4819	26.0566	25.6062	15.7965	14.7692		0.982	16.2468	24.0167	31.7366
	561		0.96844	12.5903	26.3152	25.7078	15.8006	14.6776		0.96844	16.0538	23.5792	31.0536
	562		0.96259	12.6757	26.42	25.8755	15.7603	14.5566		0.96259	15.7954	23.1304	30.4307
	563		0.94686	12.8301	26.7004	26.1044	15.7591	14.4281		0.94686	15.621	22.7964	29.907
	564		0.93265	12.8916	26.8241	26.1097	15.6921	14.273		0.93265	15.4412	22.4335	29.3213
	565		0.92735	12.9768	26.9369	26.1403	15.6275	14.0888		0.92735	15.2198	22.1288	28.7323
	566		0.91745	13.1032	26.9738	26.2107	15.5712	13.9423		0.91745	15.0434	21.8189	28.2482
	567		0.88436	13.1699	27.029	26.1354	15.4005	13.7444		0.88436	14.9024	21.4801	27.8652
	568		0.87874	13.2092	27.0949	26.128	15.3185	13.5339		0.87874	14.711	21.1523	27.412
	569		0.85751	13.2484	27.102	26.0927	15.1845	13.3088		0.85751	14.5549	20.8769	26.9643
	570		0.83981	13.3011	27.079	25.9942	15.0112	13.0602		0.83981	14.3452	20.5427	26.4681
	571		0.82731	13.2447	27.0489	25.9095	14.8537	12.859		0.82731	14.2039	20.2725	26.06
	572		0.80489	13.276	26.9795	25.7669	14.6772	12.6375		0.80489	13.9818	19.986	25.595
	573		0.79165	13.2509	26.8413	25.5989	14.4996	12.3534		0.79165	13.8268	19.5875	25.097
	574		0.77476	13.2165	26.7087	25.4497	14.348	12.1444		0.77476	13.6001	19.3011	24.6421
	575		0.75988	13.1849	26.5784	25.234	14.087	11.8872		0.75988	13.4406	18.9859	24.2078
	576		0.7486	13.1327	26.3681	24.952	13.8792	11.6424		0.7486	13.2099	18.5923	23.6592
	577		0.72862	13.0695	26.094	24.7264	13.6868	11.4067		0.72862	12.9627	18.2974	23.1442
	578		0.71459	12.9609	25.9562	24.4673	13.4885	11.1453		0.71459	12.7503	17.9165	22.636
	579		0.69957	12.8435	25.7178	24.233	13.2948	10.8998		0.69957	12.4967	17.5173	22.128
	580		0.6878	12.743	25.4065	23.9089	13.0366	10.6605		0.6878	12.2892	17.0954	21.5832
	581		0.67597	12.6476	25.0631	23.6025	12.817	10.4602		0.67597	12.0446	16.6819	21.0556
	582		0.66377	12.5006	24.7529	23.2222	12.5429	10.2292		0.66377	11.7603	16.3022	20.4536
	583		0.65005	12.3375	24.4157	22.9298	12.2962	9.92065		0.65005	11.5274	15.9306	19.8571
	584		0.62586	12.1629	24.1606	22.5331	12.0667	9.73203		0.62586	11.2751	15.5079	19.3743
	585		0.60458	12.0269	23.7359	22.222	11.8438	9.45066		0.60458	10.9713	15.1103	18.7466
	586		0.59051	11.8335	23.313	21.8169	11.5826	9.21115		0.59051	10.6866	14.6814	18.1614
	587		0.57434	11.6264	22.9894	21.4312	11.3426	8.99776		0.57434	10.4259	14.2604	17.6099
	588		0.55893	11.4993	22.5626	20.9816	11.0956	8.772		0.55893	10.1722	13.843	17.0704
	589		0.53871	11.3088	22.1273	20.5851	10.8041	8.50317		0.53871	9.91693	13.4421	16.433
	590		0.51829	11.0801	21.7398	20.1572	10.562	8.2811		0.51829	9.62611	13.0373	15.8556
	591		0.50231	10.89	21.3255	19.7522	10.3415	8.06664		0.50231	9.35594	12.6348	15.3418
	592		0.4875	10.6952	20.929	19.3396	10.0794	7.78616		0.4875	9.09875	12.2272	14.84
	593		0.4663	10.4713	20.4717	18.9382	9.81993	7.56461		0.4663	8.80718	11.8095	14.3181
	594		0.45352	10.2446	20.0256	18.4605	9.54824	7.32665		0.45352	8.53925	11.4293	13.8034
	595		0.44341	10.0629	19.5944	18.0491	9.28496	7.14727		0.44341	8.31045	11.0893	13.3679
	596		0.41962	9.87396	19.1495	17.6818	9.04896	6.90014		0.41962	8.08452	10.7064	12.8057
	597		0.41429	9.63187	18.6923	17.2262	8.77941	6.70123		0.41429	7.82444	10.3479	12.3058
	598		0.39452	9.40838	18.3035	16.8366	8.52856	6.50227		0.39452	7.58345	10.0113	11.8736
	599		0.38145	9.23613	17.8501	16.3997	8.30708	6.27593		0.38145	7.36931	9.66167	11.4578
	600		0.36541	9.0357	17.3983	15.9369	8.03976	6.07808		0.36541	7.11278	9.32276	11.0058
	601		0.36097	8.82148	16.9489	15.5574	7.81524	5.8774		0.36097	6.93588	9.00438	10.5771
	602		0.34361	8.59117	16.5177	15.118	7.57026	5.65998		0.34361	6.6698	8.70932	10.1209
	603		0.33436	8.38564	16.0879	14.7037	7.34884	5.48108		0.33436	6.46534	8.37692	9.79622
	604		0.32587	8.16935	15.7006	14.3662	7.11874	5.29491		0.32587	6.24943	8.07935	9.38467
	605		0.31202	7.95445	15.2577	13.9231	6.88736	5.1042		0.31202	6.02667	7.76087	9.03918
	606		0.30111	7.74612	14.8455	13.5187	6.67363	4.93512		0.30111	5.86028	7.47812	8.67662
	607		0.28751	7.53246	14.3976	13.095	6.44098	4.74268		0.28751	5.64337	7.25491	8.33699
	608		0.27842	7.35828	14.054	12.7074	6.26904	4.58469		0.27842	5.47206	6.94404	7.97557
	609		0.26644	7.15058	13.6335	12.3612	6.01709	4.39474		0.26644	5.30032	6.71249	7.68389
	610		0.26361	6.95452	13.2496	12.0208	5.81314	4.23038		0.26361	5.10585	6.46472	7.37951
	611		0.2523	6.76249	12.8734	11.6243	5.63817	4.07294		0.2523	4.92623	6.20629	7.09882
	612		0.24351	6.58187	12.4732	11.28	5.44459	3.91992		0.24351	4.74757	5.99738	6.77507
	613		0.23133	6.41665	12.0976	10.9309	5.2545	3.7945		0.23133	4.60354	5.77135	6.53708
	614		0.22207	6.19337	11.7789	10.5795	5.06826	3.63242		0.22207	4.43598	5.55506	6.25715
	615		0.21637	6.03387	11.3563	10.2546	4.8968	3.48008		0.21637	4.25184	5.32748	6.02005
	616		0.20503	5.86217	11.0209	9.9293	4.72741	3.34277		0.20503	4.097	5.13166	5.77055
	617		0.20067	5.68868	10.7252	9.64596	4.54803	3.22189		0.20067	3.95751	4.93622	5.54131
	618		0.19054	5.52739	10.4005	9.36235	4.39439	3.09515		0.19054	3.82851	4.779	5.3447
	619		0.18389	5.3742	10.0581	9.05513	4.25918	2.98849		0.18389	3.6962	4.59465	5.14482
	620		0.179	5.20557	9.77434	8.75477	4.11805	2.87687		0.179	3.57026	4.41124	4.90183
	621		0.17428	5.05234	9.44911	8.48239	3.94642	2.77062		0.17428	3.44621	4.26497	4.73324
	622		0.16287	4.88902	9.1402	8.22821	3.8107	2.64572		0.16287	3.30735	4.10168	4.52405
	623		0.15737	4.74481	8.90087	7.95021	3.6769	2.55515		0.15737	3.19597	3.92451	4.35277
	624		0.15105	4.58824	8.58028	7.69492	3.56374	2.44346		0.15105	3.08168	3.79646	4.19933
	625		0.14546	4.44563	8.31845	7.44235	3.42628	2.33489		0.14546	2.96682	3.66226	4.0194
	626		0.14187	4.29822	8.00679	7.17897	3.29479	2.25858		0.14187	2.86628	3.49359	3.85073
	627		0.13467	4.1688	7.74175	6.93043	3.19246	2.15786		0.13467	2.75888	3.37729	3.69992
	628		0.12998	4.01013	7.47778	6.68434	3.05402	2.08394		0.12998	2.64297	3.2274	3.54104
	629		0.1245	3.87396	7.24792	6.44501	2.96861	2.00041		0.1245	2.55294	3.10857	3.39681
	630		0.11775	3.75767	6.98749	6.25119	2.84709	1.91343		0.11775	2.44955	2.98204	3.27139
	631		0.11415	3.62604	6.7496	6.03043	2.72783	1.84773		0.11415	2.35242	2.86148	3.12669
	632		0.11072	3.49924	6.50803	5.78313	2.62696	1.76075		0.11072	2.27962	2.7539	2.98805
	633		0.10289	3.37592	6.25171	5.58759	2.537	1.69141		0.10289	2.17758	2.63136	2.86356
	634		0.10171	3.2414	6.03673	5.36469	2.42061	1.61944		0.10171	2.09602	2.52198	2.73403
	635		0.09673	3.12638	5.82313	5.18472	2.3414	1.55799		0.09673	1.98885	2.43112	2.6263
	636		0.09346	3.00344	5.59262	4.99638	2.25617	1.4898		0.09346	1.92415	2.32933	2.4995
	637		0.08828	2.8972	5.38357	4.78368	2.15768	1.43563		0.08828	1.84799	2.22702	2.38976
	638		0.08622	2.77448	5.14448	4.5827	2.07177	1.36455		0.08622	1.7685	2.10843	2.28335
	639		0.08247	2.65858	4.92254	4.41544	1.9739	1.30624		0.08247	1.69548	2.02334	2.1714
	640		0.0806	2.551	4.73368	4.22869	1.90127	1.24438		0.0806	1.62456	1.94375	2.07947
	641		0.07546	2.44581	4.53156	4.07574	1.82299	1.1927		0.07546	1.54899	1.85047	1.96959
	642		0.07249	2.33123	4.37551	3.88095	1.73695	1.13843		0.07249	1.48481	1.76508	1.9017
	643		0.06816	2.23205	4.16133	3.70874	1.6629	1.09748		0.06816	1.41099	1.68504	1.7991
	644		0.06548	2.12969	3.96193	3.53329	1.58099	1.03467		0.06548	1.34792	1.60931	1.71725
	645		0.06283	2.03664	3.79584	3.3886	1.52349	0.99607		0.06283	1.28729	1.52917	1.61982
	646		0.06101	1.95618	3.62525	3.23467	1.44247	0.94548		0.06101	1.22357	1.46636	1.55387
	647		0.05785	1.86225	3.46068	3.1109	1.38966	0.90329		0.05785	1.16921	1.39125	1.4684
	648		0.05439	1.77525	3.32249	2.95748	1.32458	0.85339		0.05439	1.12184	1.33613	1.39737
	649		0.05288	1.69132	3.13425	2.8215	1.25247	0.8207		0.05288	1.06254	1.26468	1.3267
	650		0.05148	1.62181	2.99907	2.67448	1.20575	0.77404		0.05148	1.01508	1.19509	1.25851
	651		0.04816	1.53378	2.8439	2.55192	1.13548	0.74261		0.04816	0.96965	1.12943	1.18964
	652		0.04567	1.45298	2.70842	2.43568	1.08896	0.71002		0.04567	0.91521	1.08362	1.12883
	653		0.04386	1.38591	2.57028	2.31738	1.04151	0.6684		0.04386	0.86857	1.01468	1.07046
	654		0.04282	1.31343	2.44105	2.20142	0.98542	0.63552		0.04282	0.8291	0.96889	1.02032
	655		0.03964	1.2546	2.31913	2.09047	0.93936	0.6095		0.03964	0.77506	0.92806	0.95797
	656		0.03887	1.19425	2.21928	1.97808	0.89921	0.5748		0.03887	0.75057	0.87304	0.91724
	657		0.03555	1.12194	2.09034	1.88049	0.85445	0.54927		0.03555	0.71228	0.83426	0.86933
	658		0.03345	1.06682	2.00683	1.80283	0.81106	0.52265		0.03345	0.6825	0.79956	0.81571
	659		0.03193	1.01476	1.88896	1.71619	0.77125	0.49288		0.03193	0.64329	0.75497	0.77907
	660		0.03136	0.96037	1.81164	1.63582	0.73043	0.46883		0.03136	0.61321	0.7183	0.75186
	661		0.03022	0.92289	1.72737	1.55553	0.70347	0.45034		0.03022	0.57527	0.68645	0.70251
	662		0.02678	0.87215	1.64338	1.47181	0.66598	0.42334		0.02678	0.55012	0.65055	0.67153
	663		0.02678	0.82546	1.54468	1.40026	0.63128	0.40408		0.02678	0.52337	0.61064	0.63196
	664		0.02592	0.79195	1.47392	1.3423	0.59971	0.39074		0.02592	0.49313	0.58006	0.59801
	665		0.02418	0.73848	1.39926	1.26884	0.57438	0.37324		0.02418	0.47056	0.55568	0.57022
	666		0.02377	0.70348	1.33214	1.20639	0.54446	0.35443		0.02377	0.44822	0.52737	0.53884
	667		0.02144	0.67887	1.25556	1.14765	0.5269	0.33189		0.02144	0.43317	0.49907	0.51515
	668		0.02187	0.64014	1.20027	1.07999	0.49439	0.31768		0.02187	0.40629	0.47028	0.48964
	669		0.02005	0.61397	1.13266	1.03226	0.4678	0.30454		0.02005	0.38137	0.44854	0.46098
	670		0.01888	0.57453	1.07902	0.98884	0.44704	0.2895		0.01888	0.3672	0.42819	0.43989
	671		0.019	0.54533	1.0257	0.93162	0.42068	0.27036		0.019	0.35098	0.40881	0.41344
	672		0.01662	0.51855	0.96986	0.88531	0.40451	0.25944		0.01662	0.33331	0.38544	0.39782
	673		0.01713	0.49289	0.91915	0.84183	0.38238	0.25232		0.01713	0.31113	0.36252	0.37622
	674		0.0158	0.45572	0.88034	0.79921	0.36653	0.23654		0.0158	0.29501	0.34516	0.35427
	675		0.01568	0.44202	0.82864	0.76486	0.34693	0.22287		0.01568	0.28347	0.32722	0.33419
	676		0.01442	0.41873	0.78354	0.71599	0.33261	0.21478		0.01442	0.26656	0.30885	0.31944
	677		0.0153	0.39414	0.74444	0.67882	0.31308	0.20972		0.0153	0.2545	0.29464	0.29956
	678		0.01254	0.37524	0.70892	0.64571	0.29493	0.19579		0.01254	0.24058	0.27879	0.28618
	679		0.01191	0.35134	0.67351	0.61044	0.2806	0.18329		0.01191	0.22341	0.26386	0.27158
	680		0.01205	0.33424	0.63277	0.58016	0.26676	0.17641		0.01205	0.21431	0.248	0.25387
	681		0.01162	0.31705	0.60193	0.55286	0.25213	0.16626		0.01162	0.205	0.23559	0.24372
	682		0.01123	0.30136	0.57219	0.51655	0.24095	0.15816		0.01123	0.19404	0.22548	0.23243
	683		0.01029	0.28279	0.53944	0.4965	0.22816	0.15117		0.01029	0.18301	0.21357	0.21504
	684		0.01	0.26907	0.5116	0.47236	0.22037	0.14099		0.01	0.17179	0.20416	0.20586
	685		0.00953	0.25261	0.48628	0.44531	0.206	0.13449		0.00953	0.16161	0.19188	0.19609
	686		0.00884	0.24083	0.45368	0.42382	0.19408	0.12687		0.00884	0.15291	0.17973	0.18412
	687		0.00895	0.22802	0.42956	0.3901	0.18758	0.12299		0.00895	0.14766	0.16831	0.17259
	688		0.00804	0.21541	0.40309	0.37606	0.17523	0.11714		0.00804	0.13802	0.16405	0.16286
	689		0.00744	0.20017	0.38304	0.35574	0.17001	0.10935		0.00744	0.13101	0.15195	0.15779
	690		0.00723	0.19235	0.36622	0.33866	0.15783	0.10546		0.00723	0.12207	0.1424	0.14641
	691		0.00753	0.18238	0.346	0.31825	0.15065	0.09834		0.00753	0.11414	0.13675	0.14054
	692		0.00655	0.17258	0.32661	0.30285	0.14234	0.09549		0.00655	0.10901	0.13114	0.13056
	693		0.00646	0.16372	0.31054	0.2824	0.1384	0.08935		0.00646	0.10468	0.11967	0.12366
	694		0.00668	0.15119	0.29761	0.2702	0.13049	0.08285		0.00668	0.09755	0.11481	0.11671
	695		0.00582	0.14508	0.27835	0.25562	0.12052	0.08067		0.00582	0.09208	0.10921	0.11022
	696		0.00552	0.13585	0.25874	0.24376	0.11259	0.07736		0.00552	0.08745	0.10367	0.10687
	697		0.00523	0.13173	0.24836	0.22933	0.1088	0.07334		0.00523	0.08285	0.09799	0.09998
	698		0.00528	0.12217	0.23305	0.21932	0.1067	0.06868		0.00528	0.08047	0.09187	0.09524
	699		0.00489	0.11705	0.22085	0.20568	0.09948	0.06641		0.00489	0.07395	0.08692	0.09238
	700		0.00502	0.11167	0.21276	0.19523	0.09421	0.06325		0.00502	0.07302	0.08249	0.0837

## Sheet: Supl.Fig.5
				Supplementary Fig. 5: Spectra of PIC in droplet buffer at various PIC concentrations
			a)							b)
	Wavelength (nm)		10 uM PIC	50 uM PIC	100 uM PIC	500 uM PIC	1000 uM PIC		Wavelength (nm)	10 uM PIC	50 uM PIC	100 uM PIC	500 uM PIC	1000 uM PIC
	500		-2.79002	-0.62652	-0.01466	-0.03341	-0.03098		600	-0.06093	0.00634	-0.00239	0.00662	0
	501		-2.37296	-0.49921	-0.01157	-0.02781	-0.02579		599	-0.06455	0.00585	-0.00239	0.00696	0.00121
	502		-2.02841	-0.4059	-0.00932	-0.02413	-0.02237		598	-0.06514	0.00629	-0.0022	0.00733	0.00287
	503		-1.75373	-0.32654	-0.00763	-0.02113	-0.0196		597	-0.06042	0.00672	-0.00185	0.00787	0.0048
	504		-1.54648	-0.28125	-0.00629	-0.01899	-0.01761		596	-0.06444	0.00681	-0.0016	0.0084	0.00689
	505		-1.36129	-0.2283	-0.00518	-0.01704	-0.0158		595	-0.06349	0.00673	-0.00146	0.00904	0.00949
	506		-1.19942	-0.18964	-0.00404	-0.01534	-0.01422		594	-0.06468	0.00691	-0.00132	0.00974	0.01249
	507		-1.04102	-0.15008	-0.00332	-0.0138	-0.01279		593	-0.06151	0.00742	-0.00083437	0.01061	0.01639
	508		-0.92927	-0.12001	-0.0025	-0.01255	-0.01163		592	-0.06251	0.00774	-0.000589531	0.01161	0.02082
	509		-0.8398	-0.08993	-0.00188	-0.01158	-0.01073		591	-0.06341	0.00819	-0.000290503	0.01274	0.02622
	510		-0.72515	-0.05475	-0.00113	-0.01056	-0.00979		590	-0.06151	0.00864	0.00014274	0.01418	0.03313
	511		-0.65524	-0.03982	-0.000666448	-0.00985	-0.00912		589	-0.06204	0.00873	0.00059951	0.01587	0.04152
	512		-0.60411	-0.01828	-0.000252217	-0.00948	-0.00878		588	-0.06237	0.00949	0.00113	0.01793	0.05243
	513		-0.52462	0.00968	0.000562188	-0.00869	-0.00805		587	-0.06058	0.00993	0.00161	0.02057	0.06623
	514		-0.46586	0.03629	0.000989362	-0.00826	-0.00764		586	-0.06125	0.01036	0.00226	0.0239	0.0843
	515		-0.421	0.05465	0.00131	-0.00797	-0.00737		585	-0.05811	0.01121	0.00302	0.02822	0.10813
	516		-0.35686	0.08159	0.00207	-0.00754	-0.00697		584	-0.05846	0.01184	0.00378	0.03387	0.13939
	517		-0.29468	0.11969	0.00279	-0.00715	-0.0066		583	-0.05547	0.01274	0.00462	0.04141	0.18112
	518		-0.20588	0.15808	0.00366	-0.00675	-0.00622		582	-0.05698	0.01372	0.00571	0.05177	0.23637
	519		-0.16521	0.19116	0.00445	-0.00651	-0.006		581	-0.05516	0.01502	0.00682	0.06595	0.30788
	520		-0.05692	0.23138	0.00556	-0.00603	-0.00554		580	-0.05618	0.0156	0.00812	0.08558	0.39804
	521		0.02042	0.2857	0.00634	-0.00555	-0.00509		579	-0.0545	0.01702	0.00934	0.11242	0.50583
	522		0.13233	0.31337	0.00742	-0.00509	-0.00465		578	-0.05199	0.01833	0.01115	0.14875	0.62602
	523		0.18028	0.35284	0.00838	-0.00477	-0.00433		577	-0.05285	0.0199	0.01306	0.19667	0.74849
	524		0.25458	0.39308	0.00928	-0.00458	-0.00415		576	-0.04942	0.02164	0.01528	0.2585	0.85668
	525		0.33981	0.43761	0.01031	-0.00429	-0.00386		575	-0.05004	0.02373	0.01782	0.33523	0.93528
	526		0.38965	0.48112	0.01121	-0.00406	-0.00361		574	-0.04263	0.02586	0.02046	0.419	0.97985
	527		0.45298	0.51132	0.01209	-0.00387	-0.0034		573	-0.04327	0.02817	0.02269	0.46842	0.99755
	528		0.52291	0.54158	0.01324	-0.00364	-0.00317		572	-0.03964	0.03091	0.02527	0.43853	1
	529		0.55623	0.57934	0.01398	-0.00334	-0.00286		571	-0.03479	0.03372	0.02776	0.37622	0.99451
	530		0.58405	0.60778	0.01503	-0.0033	-0.00277		570	-0.03287	0.03687	0.03062	0.31949	0.98215
	531		0.68627	0.64628	0.01609	-0.00287	-0.00231		569	-0.03258	0.03986	0.0338	0.27447	0.96121
	532		0.70688	0.67829	0.01744	-0.00266	-0.00203		568	-0.02824	0.04454	0.03767	0.24043	0.93106
	533		0.77329	0.70415	0.01824	-0.00251	-0.00183		567	-0.01905	0.04896	0.04196	0.21531	0.89278
	534		0.77143	0.74854	0.01944	-0.00218	-0.00146		566	-0.01648	0.05315	0.04665	0.19714	0.84838
	535		0.82541	0.77928	0.02065	-0.00182	-0.00101		565	-0.01054	0.05875	0.05209	0.18432	0.80152
	536		0.85969	0.80888	0.02195	-0.00146	-0.000572396		564	-0.00255	0.06504	0.05801	0.1756	0.75566
	537		0.87414	0.83428	0.02316	-0.00116	-0.000123298		563	0.00258	0.07103	0.06432	0.17018	0.71295
	538		0.9192	0.85567	0.02428	-0.000733424	0.00049707		562	0.00898	0.07819	0.07161	0.16757	0.67499
	539		0.93364	0.87923	0.02561	-0.00029311	0.00112		561	0.01905	0.08608	0.07961	0.16739	0.64285
	540		0.94397	0.90349	0.02665	0.000194592	0.00182		560	0.02693	0.09475	0.08838	0.1693	0.61684
	541		0.95316	0.91327	0.02781	0.000921034	0.00278		559	0.03756	0.10427	0.09776	0.17317	0.59662
	542		1	0.93819	0.02892	0.00154	0.00363		558	0.04906	0.1147	0.10834	0.17883	0.58199
	543		0.96966	0.95409	0.02994	0.00234	0.00475		557	0.05889	0.12622	0.11983	0.18612	0.57236
	544		0.97072	0.9658	0.0311	0.00313	0.00612		556	0.0731	0.13867	0.13222	0.19503	0.56723
	545		0.9745	0.96967	0.03221	0.00409	0.00757		555	0.08757	0.15206	0.14615	0.20549	0.56626
	546		0.98974	0.98027	0.03333	0.00532	0.00948		554	0.10179	0.16677	0.1607	0.21754	0.56907
	547		0.9745	0.99428	0.03413	0.00684	0.01152		553	0.1197	0.18283	0.17701	0.23119	0.57573
	548		0.99114	1	0.03594	0.00864	0.01418		552	0.1432	0.20084	0.19462	0.24647	0.58587
	549		0.97237	0.99089	0.03706	0.01067	0.01686		551	0.15859	0.21898	0.21327	0.26315	0.5981
	550		0.96853	0.99529	0.03833	0.01302	0.02013		550	0.18068	0.23908	0.23357	0.28141	0.61298
	551		0.96566	0.99979	0.03941	0.01605	0.02434		549	0.20461	0.26102	0.25528	0.30124	0.62993
	552		0.92423	0.97917	0.0414	0.0194	0.02905		548	0.23208	0.28438	0.27869	0.32278	0.64873
	553		0.92873	0.98141	0.04337	0.02353	0.03443		547	0.25603	0.30893	0.30359	0.34602	0.66872
	554		0.9074	0.98568	0.04562	0.02896	0.04053		546	0.28765	0.33637	0.33044	0.37096	0.69055
	555		0.88551	0.97302	0.0483	0.03516	0.04754		545	0.31817	0.36475	0.35906	0.3979	0.71368
	556		0.88727	0.96981	0.05173	0.04292	0.05606		544	0.35091	0.39465	0.38911	0.42661	0.73757
	557		0.85724	0.97607	0.05584	0.0528	0.0659		543	0.38134	0.42624	0.42089	0.45734	0.76263
	558		0.86632	0.94662	0.06084	0.06467	0.07729		542	0.41827	0.45974	0.45441	0.48983	0.78823
	559		0.84171	0.95115	0.06692	0.07919	0.09033		541	0.45766	0.49452	0.48936	0.52432	0.81431
	560		0.84439	0.95372	0.07553	0.09768	0.10402		540	0.4939	0.53058	0.52552	0.56079	0.83964
	561		0.82192	0.94053	0.08815	0.12023	0.11878		539	0.53388	0.56844	0.56317	0.59877	0.86424
	562		0.81741	0.91534	0.10583	0.15041	0.1363		538	0.57687	0.60648	0.60164	0.63837	0.88722
	563		0.79992	0.91453	0.1294	0.18706	0.15635		537	0.61932	0.64563	0.64091	0.67904	0.90789
	564		0.79133	0.8954	0.16251	0.23379	0.17702		536	0.66091	0.68529	0.68077	0.72032	0.92605
	565		0.75835	0.88585	0.21601	0.28716	0.19907		535	0.70632	0.72509	0.72041	0.76151	0.94106
	566		0.72776	0.86543	0.3028	0.35176	0.22047		534	0.7451	0.76356	0.75989	0.80084	0.95263
	567		0.71486	0.86227	0.42946	0.42329	0.24087		533	0.78633	0.80158	0.79829	0.83839	0.96141
	568		0.71041	0.84518	0.59939	0.51138	0.26497		532	0.82225	0.83763	0.83468	0.87152	0.96756
	569		0.69195	0.84449	0.75507	0.6039	0.29084		531	0.86111	0.87148	0.86905	0.90144	0.97171
	570		0.656	0.82603	0.86989	0.71173	0.32565		530	0.8944	0.90219	0.90055	0.92723	0.97444
	571		0.62655	0.81653	0.94534	0.80556	0.36936		529	0.92333	0.9298	0.92829	0.94867	0.97581
	572		0.63047	0.78827	0.98712	0.88766	0.42274		528	0.94868	0.95296	0.952	0.96575	0.97623
	573		0.6102	0.76699	1	0.95022	0.48637		527	0.9687	0.97198	0.97153	0.98018	0.97669
	574		0.58773	0.76428	0.98473	0.98894	0.56431		526	0.98347	0.98683	0.98626	0.99031	0.97693
	575		0.5926	0.74011	0.9322	1	0.6465		525	0.99378	0.9961	0.99594	0.9968	0.97666
	576		0.54619	0.71256	0.83898	0.9862	0.73454		524	0.99794	1	1	1	0.97603
	577		0.54039	0.68981	0.70462	0.95126	0.81492		523	1	0.99881	0.9987	0.99692	0.97535
	578		0.5201	0.65988	0.55562	0.89863	0.88379		522	0.988	0.99246	0.99215	0.99266	0.9749
	579		0.50042	0.63747	0.41352	0.82577	0.9382		521	0.97757	0.98131	0.98072	0.98293	0.97402
	580		0.48141	0.61632	0.3051	0.73636	0.97702		520	0.95952	0.96576	0.9649	0.97054	0.97271
	581		0.49008	0.59409	0.23406	0.65001	1		519	0.94098	0.94681	0.94584	0.95505	0.97124
	582		0.47208	0.57758	0.188	0.55838	0.9989		518	0.9195	0.92493	0.92359	0.93726	0.96972
	583		0.45819	0.56372	0.15875	0.48654	0.97551		517	0.89214	0.90107	0.8992	0.91641	0.96842
	584		0.42117	0.539	0.1355	0.42352	0.94029		516	0.86183	0.87512	0.8735	0.89649	0.96663
	585		0.43778	0.52745	0.11874	0.36957	0.89073		515	0.83481	0.8493	0.84727	0.87573	0.96502
	586		0.40629	0.51137	0.10478	0.32323	0.8375		514	0.8052	0.8232	0.82138	0.85531	0.96322
	587		0.37691	0.49447	0.09235	0.28551	0.77835		513	0.7818	0.79824	0.79648	0.83561	0.96146
	588		0.36696	0.48843	0.08424	0.25328	0.71989		512	0.75516	0.77464	0.77278	0.81816	0.95979
	589		0.35076	0.47211	0.07712	0.22729	0.66274		511	0.73084	0.75212	0.75077	0.80132	0.95839
	590		0.36208	0.46378	0.07122	0.20568	0.61125		510	0.70862	0.73303	0.73148	0.79351	0.95533
	591		0.33445	0.44506	0.06575	0.18703	0.56787		509	0.68724	0.71504	0.71385	0.78087	0.95492
	592		0.33724	0.43926	0.06145	0.17127	0.52791		508	0.66948	0.69981	0.69883	0.77176	0.95542
	593		0.32868	0.42857	0.05719	0.15716	0.4893		507	0.65786	0.68675	0.68647	0.7655	0.95711
	594		0.30779	0.42439	0.05356	0.14458	0.45627		506	0.64223	0.67662	0.6767	0.76216	0.95935
	595		0.3117	0.41252	0.05112	0.13454	0.42479		505	0.63262	0.66855	0.66941	0.76216	0.96275
	596		0.28129	0.40276	0.04788	0.1253	0.39801		504	0.62799	0.6636	0.66471	0.76542	0.96718
	597		0.28768	0.38521	0.04554	0.11741	0.37452		503	0.62319	0.66034	0.6625	0.77166	0.9717
	598		0.26017	0.37274	0.04304	0.11028	0.35412		502	0.62029	0.65965	0.66219	0.78099	0.97638
	599		0.25503	0.3616	0.0415	0.10417	0.33582		501	0.62492	0.66086	0.66424	0.79272	0.98111
	600		0.25187	0.35242	0.03965	0.09851	0.31915		500	0.6258	0.6636	0.66776	0.8064	0.98522
	601		0.24596	0.34673	0.03783	0.09367	0.30331		499	0.62717	0.66761	0.67277	0.82198	0.98837
	602		0.23658	0.33349	0.03646	0.08961	0.29063		498	0.63437	0.67293	0.67913	0.83814	0.99112
	603		0.21782	0.31847	0.03536	0.08602	0.27976		497	0.63799	0.67882	0.68614	0.85409	0.99239
	604		0.21012	0.31062	0.03445	0.08312	0.27109		496	0.64386	0.68459	0.69356	0.87	0.99312
	605		0.20159	0.29742	0.03315	0.08025	0.26206		495	0.64671	0.69046	0.70122	0.88341	0.99303
	606		0.18979	0.28905	0.03193	0.07765	0.25447		494	0.65465	0.69621	0.70822	0.89631	0.99279
	607		0.19359	0.28107	0.03102	0.07538	0.247		493	0.65661	0.70044	0.71422	0.90568	0.99244
	608		0.19114	0.26839	0.03007	0.0732	0.24058		492	0.65612	0.70303	0.7189	0.91142	0.99148
	609		0.17856	0.26495	0.02953	0.07108	0.2339		491	0.65838	0.70385	0.72173	0.91589	0.99119
	610		0.16224	0.2492	0.02833	0.06876	0.22665		490	0.65058	0.702	0.72225	0.91855	0.99053
	611		0.14768	0.23955	0.02753	0.06629	0.21886		489	0.64357	0.69763	0.72004	0.91672	0.98969
	612		0.14875	0.23125	0.02635	0.06349	0.21016		488	0.63711	0.69043	0.71487	0.91405	0.98879
	613		0.13651	0.22304	0.02533	0.06054	0.20071		487	0.62142	0.67991	0.70651	0.90702	0.98715
	614		0.13099	0.21013	0.02414	0.05735	0.19045		486	0.60879	0.66708	0.69505	0.89679	0.98528
	615		0.12651	0.20928	0.02305	0.05418	0.17987		485	0.58994	0.65059	0.68037	0.88205	0.98196
	616		0.11106	0.1933	0.02173	0.05079	0.16903		484	0.57056	0.63257	0.6628	0.86454	0.97815
	617		0.11141	0.1927	0.02037	0.04746	0.15811		483	0.54839	0.61243	0.64272	0.84331	0.97304
	618		0.1027	0.17793	0.01909	0.044	0.14673		482	0.52182	0.58991	0.62051	0.81869	0.96672
	619		0.10375	0.17762	0.01813	0.04056	0.13558		481	0.49849	0.56707	0.59708	0.79208	0.95932
	620		0.09483	0.17338	0.01694	0.03719	0.12452		480	0.47478	0.54356	0.57248	0.76328	0.95115
	621		0.091	0.16389	0.01591	0.03403	0.11366		479	0.44905	0.51954	0.54746	0.73364	0.942
	622		0.07825	0.15112	0.01503	0.03119	0.10429		478	0.42247	0.4959	0.52255	0.70337	0.93237
	623		0.06749	0.14928	0.01392	0.02841	0.09576		477	0.39919	0.47296	0.49808	0.67343	0.92232
	624		0.06972	0.14205	0.01295	0.02584	0.08691		476	0.37923	0.45128	0.47437	0.64405	0.91188
	625		0.06492	0.13538	0.01202	0.02331	0.07891		475	0.35824	0.43012	0.45155	0.61575	0.90084
	626		0.06642	0.12818	0.01138	0.02098	0.07124		474	0.33839	0.41103	0.43037	0.58913	0.88959
	627		0.06689	0.1231	0.01061	0.01902	0.06433		473	0.31895	0.39294	0.41059	0.5641	0.87781
	628		0.04422	0.12254	0.01003	0.01728	0.05864		472	0.30308	0.37654	0.39271	0.54113	0.86565
	629		0.05081	0.11486	0.00941	0.01575	0.05371		471	0.28812	0.36168	0.37648	0.52001	0.85316
	630		0.04504	0.11024	0.00878	0.01432	0.0489		470	0.2764	0.34881	0.36188	0.50092	0.84035
	631		0.04077	0.10344	0.00821	0.013	0.04471		469	0.26308	0.33719	0.34895	0.48342	0.82692
	632		0.04348	0.10434	0.00776	0.0119	0.04085		468	0.25407	0.32672	0.33739	0.46751	0.81328
	633		0.03763	0.09655	0.00729	0.01088	0.03752		467	0.24396	0.31731	0.3271	0.45302	0.79921
	634		0.02925	0.09025	0.00686	0.00995	0.03462		466	0.23229	0.30858	0.31801	0.43973	0.78479
	635		0.02018	0.0884	0.00652	0.00919	0.03188		465	0.22536	0.30129	0.30969	0.4276	0.77008
	636		0.02973	0.08797	0.00624	0.00844	0.02941		464	0.2173	0.29379	0.30226	0.41629	0.75514
	637		0.02564	0.07994	0.00583	0.00774	0.0271		463	0.21201	0.28768	0.29544	0.40593	0.73995
	638		0.02645	0.07662	0.00555	0.00713	0.02497		462	0.20514	0.28186	0.289	0.39612	0.72454
	639		0.0197	0.07126	0.00512	0.00653	0.02313		461	0.2031	0.2757	0.28283	0.38674	0.70856
	640		0.01966	0.06715	0.00499	0.00611	0.0215		460	0.1952	0.26963	0.27655	0.37754	0.69188
	641		0.01479	0.06483	0.00459	0.00562	0.01998		459	0.189	0.26349	0.27017	0.36848	0.67503
	642		0.01538	0.06381	0.00444	0.00524	0.01866		458	0.18489	0.25727	0.26333	0.35933	0.65793
	643		0.00489	0.06007	0.00422	0.0048	0.0173		457	0.17838	0.25069	0.25631	0.34986	0.64059
	644		0.00934	0.05878	0.00397	0.00451	0.01615		456	0.16768	0.24254	0.24844	0.33988	0.62284
	645		0.00861	0.0541	0.00375	0.00413	0.01503		455	0.15682	0.2343	0.23996	0.32929	0.60504
	646		-0.00211	0.04947	0.0035	0.00381	0.01403		454	0.14686	0.22523	0.23091	0.31811	0.58763
	647		0.00641	0.04949	0.00333	0.00361	0.01318		453	0.13686	0.21599	0.22118	0.3063	0.57019
	648		-0.00248	0.04742	0.00307	0.0033	0.01229		452	0.12587	0.20617	0.21117	0.294	0.55279
	649		-0.000711777	0.04105	0.00299	0.00311	0.01152		451	0.11555	0.19642	0.20106	0.28139	0.53553
	650		-7.94752e-06	0.0394	0.00281	0.00289	0.01076		450	0.10012	0.18504	0.18982	0.26772	0.52075
	651		-0.00308	0.03602	0.00259	0.00266	0.01005		449	0.09136	0.17526	0.17957	0.25489	0.50228
	652		-0.00215	0.03513	0.00253	0.00249	0.00947		448	0.07986	0.16554	0.16943	0.24206	0.48391
	653		-0.00698	0.031	0.00242	0.00234	0.00889		447	0.06987	0.15637	0.15943	0.22949	0.46598
	654		-0.00961	0.03404	0.00218	0.00216	0.00832		446	0.06212	0.14743	0.15	0.21735	0.44857
	655		-0.00664	0.02999	0.00206	0.00201	0.00782		445	0.0501	0.13889	0.14075	0.20567	0.43164
	656		-0.01466	0.02796	0.00197	0.00187	0.00737		444	0.04399	0.13095	0.132	0.19461	0.41526
	657		-0.01266	0.02639	0.00194	0.00176	0.00696		443	0.03908	0.12389	0.12432	0.18439	0.40022
	658		-0.01336	0.02539	0.00178	0.00164	0.00656		442	0.03001	0.11694	0.11693	0.17477	0.3856
	659		-0.01531	0.02249	0.00169	0.00153	0.0062		441	0.02328	0.11025	0.10993	0.16588	0.37175
	660		-0.0147	0.02212	0.00159	0.00142	0.00583		440	0.01587	0.10501	0.10373	0.15763	0.35868
	661		-0.02202	0.02025	0.00149	0.00131	0.0055		439	0.00904	0.09906	0.09777	0.14997	0.34595
	662		-0.02012	0.01879	0.00134	0.00119	0.00517		438	0.00423	0.09441	0.0926	0.14292	0.33405
	663		-0.01975	0.01737	0.0014	0.00116	0.00492		437	-0.00166	0.08944	0.08782	0.13637	0.32247
	664		-0.02573	0.01372	0.00124	0.00101	0.00459		436	-0.00218	0.08549	0.08337	0.13028	0.31119
	665		-0.02043	0.01624	0.00124	0.000992956	0.00437		435	-0.00673	0.08173	0.07934	0.1246	0.30045
	666		-0.02089	0.01291	0.00115	0.000914309	0.00414		434	-0.01378	0.07791	0.0754	0.11924	0.28951
	667		-0.02254	0.01327	0.000987951	0.0008241	0.00388		433	-0.01629	0.07433	0.07163	0.11416	0.27876
	668		-0.03452	0.00964	0.000934725	0.000707261	0.0036		432	-0.02301	0.07102	0.06818	0.10928	0.2683
	669		-0.02497	0.01023	0.000901781	0.000706844	0.00344		431	-0.02553	0.06759	0.06481	0.10457	0.25803
	670		-0.01951	0.01086	0.000898504	0.000689029	0.00325		430	-0.02707	0.06462	0.06142	0.10004	0.24816
	671		-0.02375	0.00895	0.000804623	0.000594934	0.00304		429	-0.03043	0.06141	0.05822	0.09564	0.2384
	672		-0.02575	0.00796	0.000759925	0.000530896	0.00282		428	-0.03513	0.05815	0.05502	0.09132	0.22884
	673		-0.02825	0.00736	0.000725038	0.000451617	0.00263		427	-0.0369	0.05514	0.05179	0.08715	0.21922
	674		-0.02415	0.00757	0.000667631	0.0004443	0.00248		426	-0.0411	0.05251	0.04888	0.08314	0.20923
	675		-0.02929	0.00647	0.000661035	0.000373817	0.00229		425	-0.04097	0.05043	0.04596	0.07931	0.19867
	676		-0.02446	0.00538	0.000616152	0.000356638	0.00216		424	-0.04074	0.0482	0.04336	0.07549	0.18782
	677		-0.02933	0.00489	0.000532062	0.000271247	0.00196		423	-0.0424	0.04562	0.04042	0.07174	0.17694
	678		-0.02096	0.00435	0.000492093	0.000281449	0.00187		422	-0.04534	0.04318	0.03748	0.06805	0.16681
	679		-0.03308	0.00241	0.000466955	0.000170792	0.00166		421	-0.05476	0.04025	0.03441	0.06442	0.15734
	680		-0.03114	0.00234	0.000414878	0.000161987	0.00156		420	-0.05699	0.03729	0.03169	0.06096	0.14955
	681		-0.03106	0.00177	0.000416501	0.000117174	0.00142		419	-0.06194	0.03489	0.029	0.05764	0.14309
	682		-0.02917	0.00215	0.000368417	0.000115784	0.00132		418	-0.06298	0.03243	0.02674	0.05454	0.13781
	683		-0.03215	0.00022591	0.000320992	4.23618e-05	0.00117		417	-0.06737	0.02985	0.02424	0.05164	0.13306
	684		-0.02908	0.00102	0.00030751	5.04704e-05	0.00111		416	-0.07373	0.02783	0.02216	0.04892	0.12912
	685		-0.02817	0.00117	0.000278002	2.26239e-05	0.00101		415	-0.07429	0.02529	0.02021	0.04639	0.1254
	686		-0.03308	-0.00112	0.00027543	-2.30696e-05	0.00089606		414	-0.07521	0.02451	0.01881	0.04415	0.12207
	687		-0.03075	-0.000634566	0.000262336	-3.13097e-05	0.000817897		413	-0.07247	0.02293	0.01742	0.0421	0.1182
	688		-0.03397	-0.00179	0.000205852	-8.37313e-05	0.000710456		412	-0.07075	0.02202	0.01606	0.04026	0.11385
	689		-0.0325	-0.00201	0.000159983	-9.07316e-05	0.000650689		411	-0.06782	0.0214	0.01498	0.03854	0.10884
	690		-0.03848	-0.00323	0.000101695	-0.000164655	0.000537568		410	-0.08305	0.01738	0.01274	0.03636	0.1132
	691		-0.03244	-0.00236	0.000110995	-0.000124889	0.000528902		409	-0.08337	0.01631	0.01179	0.0349	0.10961
	692		-0.03336	-0.00335	0.00012028	-0.000165731	0.000443044		408	-0.08378	0.01562	0.01087	0.03358	0.106
	693		-0.02992	-0.00156	0.00010478	-0.000138333	0.000426329		407	-0.0924	0.0143	0.00964	0.03228	0.10244
	694		-0.03224	-0.00417	9.60529e-05	-0.000178908	0.00035422		406	-0.08789	0.01367	0.00901	0.03122	0.09957
	695		-0.03355	-0.00224	0.000102015	-0.000186651	0.000304196		405	-0.08662	0.01314	0.00834	0.03022	0.09678
	696		-0.03857	-0.00462	2.68378e-05	-0.000234479	0.000225561		404	-0.08932	0.01249	0.0077	0.0293	0.09394
	697		-0.03352	-0.00347	5.05997e-05	-0.000223602	0.000210526		403	-0.09168	0.01181	0.007	0.02853	0.09135
	698		-0.03489	-0.00361	2.30081e-05	-0.000231886	0.000174823		402	-0.09113	0.01151	0.00675	0.02786	0.08901
	699		-0.03504	-0.00542	3.32447e-05	-0.000253269	0.000130684		401	-0.09091	0.01135	0.00645	0.02741	0.08708
	700		-0.03648	-0.00507	3.54713e-05	-0.000241645	0.0001191		400	-0.09074	0.01117	0.00624	0.02695	0.0852

## Sheet: Supl.Fig.6
				Supplementary Fig. 6: PIC solution at a concentration of 100 µM (monomeric PIC) and 1000 µM (aggregated PIC) was added to matured droplets at 21°C
			Wavelength (nm)	100 uM PIC		Wavelength (nm)	1000 uM PIC
			500	30.9193		500	27.8677
			502	31.4653		502	27.8383
			504	33.4201		504	28.1899
			506	35.839		506	28.47
			508	37.1956		508	28.3718
			510	38.2537		510	28.6641
			512	39.5343		512	28.1386
			514	42.5165		514	27.8667
			516	43.6547		516	28.1284
			518	48.8639		518	28.2203
			520	55.9504		520	28.5731
			522	65.0252		522	28.313
			524	79.3117		524	28.6797
			526	89.9402		526	28.081
			528	106.446		528	28.9692
			530	122.274		530	29.5717
			532	144.647		532	29.1688
			534	167.926		534	29.9912
			536	193.72		536	30.9457
			538	215.857		538	31.5794
			540	228.197		540	32.4558
			542	241.35		542	34.216
			544	251.05		544	35.0897
			546	268.602		546	37.2482
			548	283.373		548	40.0332
			550	299.446		550	43.5599
			552	304.724		552	48.5701
			554	318.42		554	56.3194
			556	321.334		556	66.7759
			558	324.412		558	81.1848
			560	334.997		560	104.171
			562	338.345		562	137.693
			564	342.021		564	182.871
			566	345.051		566	267.254
			568	351.377		568	364.957
			570	349.676		570	507.184
			572	353.011		572	664.352
			574	351.592		574	882.295
			576	346.509		576	1056.72
			578	348.281		578	1140
			580	349.494		580	983.881
			582	348.849		582	787.419
			584	356.364		584	623.693
			586	363.262		586	516.38
			588	368.059		588	428.968
			590	371.294		590	372.698
			592	373.14		592	320.653
			594	368.771		594	284.457
			596	366.54		596	264.029
			598	361.473		598	240.685
			600	360.57		600	231.996
			602	364.289		602	227.219
			604	360.291		604	222.173
			606	360.627		606	221.253
			608	358.439		608	219.896
			610	357.939		610	224.098
			612	351.712		612	224.311
			614	345.308		614	221.071
			616	336.678		616	209.761
			618	327.699		618	194.528
			620	322.924		620	178.743
			622	317.435		622	165.535
			624	313.759		624	150.667
			626	311.24		626	133.631
			628	310.545		628	122.392
			630	313.271		630	115.122
			632	309.581		632	107.963
			634	300.046		634	99.1581
			636	290.233		636	92.9179
			638	285.054		638	88.6263
			640	275.386		640	84.2656
			642	269.351		642	80.3861
			644	265.194		644	77.2047
			646	260.471		646	74.6439
			648	256.102		648	69.6647
			650	250.785		650	70.092
			652	244.948		652	67.6498
			654	237.939		654	65.5437
			656	232.481		656	63.2895
			658	221.072		658	60.8365
			660	214.578		660	59.4844
			662	206.512		662	58.4937
			664	196.811		664	57.6317
			666	194.719		666	57.1315
			668	189.301		668	54.4271
			670	183.948		670	54.0061
			672	179.584		672	53.2127
			674	180.317		674	53.0401
			676	175.708		676	51.4211
			678	171.221		678	51.1211
			680	169.1		680	49.3976
			682	165.03		682	48.3222
			684	159.556		684	47.6533
			686	156.559		686	46.6996
			688	151.613		688	44.6848
			690	151.647		690	44.3865
			692	144.858		692	42.8643
			694	141.88		694	42.1564
			696	134.281		696	41.3544
			698	129.421		698	40.8586

## Sheet: Supl.Fig.9
				Supplementary Fig. 9: HeLaFUS-GFP cells stressed by 1 mM sodium arsenate for 1 h at 37°C
			Wavelength (nm)	PIC fluorescence
			500	176.365
			505	272.839
			510	329.154
			515	366.174
			520	460.147
			525	648.746
			530	865.318
			535	1182.31
			540	1382.74
			545	1634.56
			550	1898.73
			555	2096.44
			560	2292.99
			565	2424.79
			570	2606.94
			575	2707.12
			580	2589.68
			585	2608.45
			590	2646.46
			595	2610.76
			600	2583.66
			605	2596.66
			610	2574.73
			615	2448.64
			620	2353.5
			625	2298.01
			630	2293.72
			635	2156.25
			640	2028.73
			645	1913.38
			650	1809.47
			655	1669.67
			660	1511.82
			665	1405.67
			670	1315.98
			675	1242.21
			680	1187.57
			685	1105.64
			690	1023.17
			695	926.562

## Sheet: Supl. Fig.11
					Supplementary Fig. 11:Threshold of fluorescence intensity to distinguish between the monomer and J-aggregate of PIC
			Left			Right
	Wavelength (nm)		Average	SD		Cytosol Average	Lower limit	Higher Limit
	504		155.062	4.90496		154.018	143	167
	508		155.938	6.65647		156.304	143	176
	512		159.062	6.58093		157.107	145	172
	516		156.938	4.24954		157.464	143	179
	520		164	8.38153		161.696	143	192
	524		163.75	10.7092		166.982	152	195
	528		180.438	16.0584		175.714	149	232
	532		185	9.16515		182.714	159	227
	536		197.938	24.4194		200.446	164	242
	540		207.625	22.0025		211.786	169	292
	544		220.875	26.3127		220.429	170	262
	548		213.938	34.881		226.554	184	285
	552		213.312	29.8092		228.339	170	296
	556		224	27.7354		232.893	188	318
	560		234.938	34.441		237.661	187	287
	564		248.062	36.2499		245.536	180	331
	568		234.25	35.4639		244.911	197	330
	572		258.312	35.6436		253.089	189	330
	576		400.125	80.5465		253.554	201	323
	580		396.125	25.8115		257.536	188	341
	584		256.562	41.2704		256.982	192	340
	588		247.25	33.8222		248.214	195	312
	592		247.125	25.507		265.286	199	329
	596		225.875	40.0029		253.393	195	330
	600		239.188	29.5893		258.518	175	375

## Sheet: Figure 2
				Figure 2: PIC accumulation in FUS droplets
		b)									c)
		Mean	SD	Mean	SD	Mean	SD	Mean	SD		Mean	SD	Mean	SD	Mean	SD	Mean	SD
	Wavelength (nm)	<100 µM 21°C	<100 µM 21°C	100 µM 21°C	100 µM 21°C	500 µM 21°C	500 µM 21°C	1000 µM 21°C	1000 µM 21°C		<100 µM 43°C	<100 µM 43°C	100 µM 43°C	100 µM 43°C	500 µM 43°C	500 µM 43°C	1000 µM 43°C	1000 µM 43°C
	500	0	0	0	0	0	0	0	0		0	0	0	0	0	0	0	0
	502	0	0	0	0	0	0	0	0		0	0	0	0	0	0	0	0
	504	0	0	0	0	0	0	0	0		0	0	0	0	0	0	0	0
	506	0	0	0	0	0	0	0	0		0	0	0	0	0	0	0	0
	508	0	0	0	0	0	0	0	0		0	0	0	0	5.01746e-06	8.6905e-06	0	0
	510	0	0	0	0	0	0	0	0		0	0	0	0	1.50524e-05	2.60715e-05	0	0
	512	0	0	0	0	0	0	0	0		5.93349e-05	0.000102771	8.72806e-05	0.000151174	1.22941e-06	2.12941e-06	0	0
	514	0	0	0	0	0	0	0	0		1.59748e-05	2.76691e-05	0.000126464	0.000150601	3.95724e-05	4.61816e-05	0	0
	516	0	0	0	0	0	0	0	0		0.000251498	5.39716e-05	0.00026336	0.00013234	6.43778e-05	9.45113e-05	0	0
	518	0	0	0	0	0	0	0	0		0.00127	0.000939383	0.00227	0.000777511	0.000220495	0.000147455	0	0
	520	0	0	0	0	0	0	0	0		0.00556	0.00149	0.00746	0.00245	0.00104	0.000165366	0	0
	522	0	0	0	0	0	0	0	0		0.01771	0.00198	0.02301	0.00412	0.00384	0.000841575	0	0
	524	0	0	7.88768e-05	0.000136619	0	0	0	0		0.04888	0.00876	0.05956	0.00873	0.013	0.00253	0	0
	526	0.00072768	0.00126	0	0	1.85121e-06	2.618e-06	0	0		0.08094	0.00929	0.09129	0.0125	0.01863	0.00201	0	0
	528	0.0028	0.00202	0.00426	0.00453	3.79159e-05	3.26771e-05	0	0		0.13731	0.00497	0.15346	0.0121	0.03021	0.000417121	0	0
	530	0.01743	0.0123	0.01966	0.01197	4.73774e-05	3.24824e-05	0	0		0.18929	0.00506	0.20333	0.00441	0.04466	0.00342	0	0
	532	0.05523	0.01906	0.0603	0.01751	0.000428147	0.000197083	0	0		0.27367	0.01858	0.28077	0.00883	0.06871	0.00176	0	0
	534	0.11721	0.03573	0.15803	0.04332	0.000966031	0.000575538	0	0		0.35375	0.01717	0.36074	0.01359	0.08881	0.00507	0	0
	536	0.21858	0.04868	0.24795	0.04531	0.00317	0.00197	0	0		0.43993	0.0367	0.44927	0.00822	0.12156	0.00828	0	0
	538	0.30291	0.03304	0.30254	0.02597	0.00576	0.00366	0	0		0.51414	0.04438	0.51494	0.01383	0.15535	0.01476	0	0
	540	0.3715	0.02443	0.39385	0.05892	0.00815	0.00315	0	0		0.54427	0.01383	0.57516	0.00644	0.17654	0.0154	0	0
	542	0.40953	0.07569	0.43199	0.07447	0.01212	0.00382	0	0		0.60001	0.01763	0.61485	0.02832	0.20258	0.01503	0	0
	544	0.49558	0.09085	0.47771	0.02404	0.0156	0.00462	0	0		0.6416	0.00947	0.65122	0.03634	0.23027	0.01457	0.000193356	0.000334902
	546	0.56186	0.08875	0.54355	0.10276	0.02035	0.00537	0	0		0.692	0.01592	0.69415	0.02169	0.27623	0.02128	0.000669622	0.00116
	548	0.62176	0.0743	0.61196	0.04707	0.0269	0.00619	0	0		0.74243	0.03793	0.75167	0.02868	0.31693	0.02802	0.00383	0.00664
	550	0.72965	0.06652	0.69476	0.06913	0.0324	0.00651	0	0		0.78994	0.01684	0.80867	0.03006	0.36101	0.02958	0.00873	0.01509
	552	0.76785	0.11863	0.78463	0.20284	0.03871	0.00544	0	0		0.81715	0.03758	0.82876	0.02595	0.3985	0.03977	0.01655	0.02856
	554	0.75868	0.10441	0.7984	0.17335	0.04635	0.00643	0	0		0.85283	0.03038	0.8693	0.02603	0.44623	0.04508	0.03012	0.051
	556	0.77683	0.0858	0.80983	0.16826	0.05087	0.00928	0.000221306	0.000281164		0.84969	0.02726	0.89485	0.02921	0.47465	0.04389	0.05776	0.09236
	558	0.87132	0.05208	0.80204	0.12024	0.06116	0.00826	0.00209	0.000811968		0.88513	0.02382	0.91423	0.04897	0.51454	0.04465	0.09407	0.14338
	560	0.87968	0.04865	0.79229	0.11707	0.0714	0.00779	0.00921	0.00194		0.90617	0.03149	0.92817	0.02687	0.55703	0.04537	0.16219	0.2316
	562	0.89889	0.08666	0.80192	0.11499	0.08867	0.00828	0.02653	0.00362		0.92007	0.00939	0.94087	0.04173	0.58964	0.04215	0.25009	0.33955
	564	0.86682	0.12241	0.85402	0.10742	0.10814	0.00694	0.05408	0.00697		0.91596	0.02031	0.95013	0.0407	0.62521	0.04073	0.36772	0.47853
	566	0.90035	0.12509	0.87328	0.13785	0.15169	0.00449	0.12152	0.01582		0.94298	0.01014	0.96722	0.03138	0.6689	0.0591	0.44269	0.48266
	568	0.89169	0.10831	0.89032	0.12148	0.21196	0.00141	0.21677	0.0222		0.95913	0.00707	0.95759	0.01685	0.69349	0.05439	0.47602	0.36647
	570	0.86467	0.07178	0.86811	0.09375	0.34704	0.01318	0.41758	0.01387		0.94286	0.01042	0.95412	0.00262	0.72715	0.06387	0.51224	0.14593
	572	0.871	0.06837	0.88766	0.05834	0.59334	0.02561	0.67547	0.01637		0.94634	0.01499	0.95112	0.04295	0.7796	0.06249	0.59266	0.07848
	574	0.92552	0.08079	0.94475	0.04805	0.9418	0.00274	0.97375	0.0078		0.95271	0.02055	0.96376	0.03556	0.80974	0.05217	0.73001	0.3085
	576	0.89377	0.0216	0.92539	0.04345	1	7.85046e-17	1	0		0.92951	0.0083	0.93021	0.02738	0.80285	0.05515	0.76748	0.40273
	578	0.85194	0.04932	0.87701	0.05604	0.84001	0.06023	0.75435	0.00665		0.93298	0.01118	0.9433	0.0121	0.80157	0.04733	0.67419	0.37767
	580	0.81061	0.04758	0.85921	0.09828	0.60917	0.07062	0.51785	0.01005		0.92465	0.0273	0.94536	0.01068	0.81301	0.04817	0.52115	0.28298
	582	0.80641	0.04265	0.84591	0.09505	0.43192	0.03735	0.35772	0.02231		0.91695	0.01649	0.93177	0.02979	0.8223	0.05799	0.3929	0.20014
	584	0.82938	0.02172	0.88951	0.09846	0.32145	0.01634	0.25611	0.02004		0.94768	0.01401	0.96077	0.03589	0.85198	0.04646	0.30393	0.14107
	586	0.8421	0.05605	0.88252	0.11383	0.26508	0.01267	0.19736	0.01942		0.95357	0.01421	0.96161	0.01504	0.86801	0.03858	0.24484	0.10628
	588	0.86386	0.04779	0.88945	0.11502	0.23018	0.000209186	0.15129	0.01357		0.97944	0.00598	0.96969	0.03124	0.89319	0.02956	0.19785	0.07982
	590	0.9076	0.00827	0.93018	0.0905	0.2081	0.0042	0.12281	0.01375		1	0	0.98042	0.03245	0.91705	0.02071	0.16776	0.0567
	592	0.89845	0.02916	0.9084	0.08903	0.1854	0.00551	0.09699	0.01149		0.97936	0.01665	0.97841	0.02892	0.92269	0.01522	0.14522	0.03868
	594	0.89311	0.0116	0.89101	0.1133	0.17397	0.00575	0.08014	0.00892		0.97487	0.022	0.96256	0.01763	0.90369	0.02413	0.12968	0.02635
	596	0.89691	0.0549	0.87435	0.05674	0.16522	0.00317	0.06917	0.00864		0.93519	0.022	0.94686	0.02779	0.92233	0.02342	0.11672	0.01587
	598	0.90769	0.07583	0.8655	0.07564	0.15973	0.00645	0.05921	0.00873		0.92963	0.00705	0.93918	0.02915	0.93273	0.02032	0.10821	0.00979
	600	0.89963	0.03225	0.83357	0.08552	0.1586	0.00941	0.05465	0.00636		0.92746	0.0176	0.94183	0.02075	0.94715	0.02395	0.10245	0.00638
	602	0.87277	0.05055	0.87234	0.09536	0.15363	0.00706	0.05295	0.008		0.926	0.02978	0.94064	0.02046	0.95042	0.02217	0.1025	0.00253
	604	0.86326	0.0125	0.80745	0.08595	0.15249	0.00915	0.0511	0.00737		0.91774	0.045	0.91939	0.02792	0.96695	0.01921	0.09844	0.0031
	606	0.8915	0.09457	0.83691	0.06576	0.1489	0.0129	0.05063	0.00652		0.91861	0.02975	0.91412	0.03184	0.98996	0.00536	0.09576	0.00852
	608	0.85254	0.10604	0.78883	0.06144	0.14751	0.01283	0.04915	0.00677		0.9058	0.02071	0.89647	0.03389	0.99868	0.00228	0.09226	0.01424
	610	0.86314	0.05659	0.80344	0.10003	0.14707	0.01487	0.05157	0.00631		0.87151	0.00991	0.88702	0.04591	0.99706	0.0033	0.08987	0.01975
	612	0.8333	0.10703	0.79874	0.08239	0.146	0.01549	0.05142	0.00808		0.86612	0.01927	0.87342	0.02195	0.98358	0.02389	0.08676	0.02617
	614	0.85305	0.05519	0.76495	0.05573	0.14224	0.01284	0.05041	0.00531		0.85133	0.00854	0.84263	0.04572	0.96633	0.03211	0.08269	0.02969
	616	0.7797	0.05307	0.74858	0.06212	0.13752	0.01597	0.04539	0.00329		0.81727	0.00632	0.8165	0.04274	0.95484	0.02318	0.07447	0.0324
	618	0.71543	0.07079	0.70675	0.09585	0.13599	0.01529	0.03879	0.00352		0.79086	0.0124	0.78498	0.04212	0.93978	0.01588	0.06269	0.02869
	620	0.68178	0.0811	0.67662	0.10631	0.12926	0.01315	0.03138	0.00226		0.7536	0.00481	0.75948	0.02985	0.93349	0.01827	0.05606	0.02781
	622	0.63354	0.03888	0.64255	0.07001	0.1258	0.01233	0.02714	0.0037		0.73411	0.01944	0.74954	0.02877	0.91178	0.03211	0.04738	0.02247
	624	0.6436	0.07902	0.61595	0.09918	0.12459	0.01484	0.02106	0.0022		0.72495	0.014	0.7402	0.03185	0.92363	0.02723	0.03857	0.02038
	626	0.59609	0.03425	0.66831	0.10393	0.12044	0.01362	0.01495	0.00175		0.72056	0.01446	0.72698	0.02308	0.92334	0.0243	0.03131	0.01759
	628	0.59231	0.07105	0.63736	0.13464	0.11661	0.01486	0.0107	0.00206		0.72341	0.02469	0.732	0.0224	0.93762	0.02353	0.02505	0.01397
	630	0.6487	0.06181	0.64037	0.08116	0.11699	0.01648	0.00804	0.0016		0.71097	0.00678	0.72655	0.0324	0.93721	0.02771	0.01993	0.01175
	632	0.5888	0.04555	0.65741	0.15851	0.11103	0.01798	0.00562	0.000953021		0.69328	0.0081	0.70522	0.04633	0.92538	0.02496	0.01666	0.00955
	634	0.54943	0.04382	0.60303	0.17022	0.10513	0.01541	0.00382	0.00089257		0.68002	0.00788	0.68769	0.02739	0.90455	0.01996	0.01326	0.00697
	636	0.50466	0.07827	0.54711	0.17007	0.10091	0.01707	0.00257	0.000907083		0.64538	0.01055	0.6571	0.02648	0.88339	0.0269	0.01023	0.00613
	638	0.47571	0.04852	0.56587	0.23654	0.0952	0.01586	0.0017	0.000394163		0.61746	0.00628	0.63354	0.01809	0.8579	0.02746	0.00748	0.00463
	640	0.46081	0.04733	0.51716	0.17528	0.09141	0.01506	0.000742221	0.000667285		0.59767	0.00837	0.60321	0.02327	0.83778	0.02903	0.00607	0.00425
	642	0.41127	0.06372	0.44678	0.12876	0.0867	0.01556	0.000583228	0.00037656		0.57788	0.00372	0.58569	0.02489	0.81555	0.02789	0.0047	0.00257
	644	0.37882	0.03341	0.39302	0.10193	0.08127	0.01256	0.000505177	0.000257801		0.54746	0.00513	0.55589	0.01801	0.78887	0.01514	0.00343	0.00205
	646	0.3594	0.03242	0.38161	0.07876	0.0825	0.01388	0.000460469	0.000496278		0.53377	0.00245	0.55128	0.0279	0.77588	0.02087	0.00295	0.00212
	648	0.32981	0.00298	0.36216	0.07638	0.07884	0.01343	5.77903e-05	5.20522e-05		0.51409	0.00803	0.53469	0.02805	0.77747	0.02142	0.00182	0.00149
	650	0.3098	0.02158	0.34889	0.07273	0.07714	0.01455	6.20399e-05	0.000107456		0.49895	0.00652	0.51808	0.02922	0.75368	0.02332	0.00179	0.00144
	652	0.28578	0.00958	0.32495	0.0833	0.07515	0.01543	0.000120053	9.42303e-05		0.47705	0.00967	0.50003	0.03023	0.73191	0.02698	0.00151	0.00115
	654	0.28076	0.00978	0.31622	0.09167	0.07167	0.01256	4.20796e-06	7.2884e-06		0.46125	0.00479	0.48261	0.02642	0.70546	0.0248	0.000828498	0.000718743
	656	0.25099	0.03603	0.27965	0.08561	0.06799	0.01449	0	0		0.43606	0.01032	0.44993	0.03207	0.67333	0.0185	0.000689071	0.000705201
	658	0.22336	0.0438	0.25442	0.07495	0.06289	0.01269	4.20796e-05	7.2884e-05		0.41072	0.01321	0.42819	0.02104	0.64514	0.02668	0.0005504	0.000489977
	660	0.18639	0.01499	0.20412	0.09471	0.05841	0.01291	0	0		0.37727	0.01383	0.39524	0.0332	0.61902	0.02997	0.000279901	0.000283445
	662	0.17757	0.01555	0.20773	0.08286	0.05511	0.01291	0	0		0.36242	0.00213	0.37333	0.03238	0.59447	0.01885	0.000262297	0.000101634
	664	0.13105	0.00765	0.16152	0.07502	0.05208	0.01301	0	0		0.3399	0.00973	0.3536	0.01765	0.56348	0.01969	0.000180377	0.000158976
	666	0.12399	0.01252	0.16423	0.06701	0.05069	0.01438	2.10398e-05	3.6442e-05		0.32669	0.01208	0.35225	0.02202	0.54771	0.01815	0.000112004	0.000147154
	668	0.11082	0.02995	0.13782	0.07933	0.04811	0.01102	0	0		0.31803	0.00608	0.33656	0.02399	0.53914	0.02111	0.00014719	0.00015696
	670	0.07805	0.00702	0.11079	0.04345	0.04578	0.01081	0	0		0.30095	0.00592	0.31768	0.02291	0.51215	0.01258	3.33523e-05	5.16843e-05
	672	0.09058	0.01083	0.10206	0.06015	0.0447	0.0093	0	0		0.28978	0.00529	0.3021	0.02177	0.5041	0.02118	3.67175e-05	3.71631e-05
	674	0.07857	0.01218	0.10018	0.06774	0.04285	0.00928	0	0		0.28844	0.00114	0.30232	0.01484	0.49721	0.0217	7.6375e-05	0.000132285
	676	0.07006	0.02811	0.10075	0.08052	0.04183	0.01076	0	0		0.26676	0.00757	0.28934	0.01905	0.48794	0.02558	9.23254e-06	1.10701e-05
	678	0.06366	0.01389	0.08381	0.06215	0.0402	0.00991	0	0		0.25419	0.00811	0.27771	0.02441	0.46998	0.02746	1.23851e-05	2.14517e-05
	680	0.05799	0.03261	0.07678	0.05664	0.03901	0.00935	0	0		0.24741	0.000638188	0.26818	0.01582	0.45147	0.02402	1.60756e-05	1.82037e-05
	682	0.074	0.02536	0.05592	0.05792	0.03636	0.00809	0	0		0.23563	0.01475	0.26262	0.01588	0.43731	0.02616	0	0
	684	0.03389	0.01935	0.04882	0.02307	0.03464	0.00899	0	0		0.23023	0.00496	0.24847	0.01551	0.42146	0.02533	0	0
	686	0.0356	0.011	0.04343	0.05156	0.03372	0.00896	0	0		0.20947	0.00689	0.22539	0.02875	0.40987	0.0178	0	0
	688	0.03045	0.01351	0.0368	0.04877	0.03192	0.00943	0	0		0.2066	0.01051	0.21834	0.0258	0.39612	0.01593	0	0
	690	0.02621	0.00448	0.02946	0.02807	0.02963	0.00978	0	0		0.19906	0.00688	0.21622	0.02455	0.37756	0.02216	0	0
	692	0.01858	0.00178	0.03059	0.03745	0.02685	0.009	0	0		0.18498	0.00527	0.20229	0.01851	0.35705	0.02221	4.7789e-06	8.2773e-06
	694	0.01105	0.00419	0.01996	0.01876	0.02553	0.01022	0	0		0.17128	0.00348	0.19092	0.02088	0.34645	0.0233	0	0
	696	0.00891	0.00255	0.02069	0.01623	0.02228	0.00753	0	0		0.1619	0.00419	0.17347	0.01713	0.32575	0.01912	0	0
	698	0.00737	0.00296	0.01353	0.01862	0.02086	0.00643	0	0		0.14522	0.00825	0.16374	0.01666	0.30325	0.01471	0	0
